# Supplementary material for: 7-[4-(4-Fluoro­phen­yl)-2-methyl­sulfanyl-1H-imidazol-5-yl]tetra­zolo[1,5-a]pyridine
Source: Acta Crystallogr Sect E Struct Rep Online. 2010 Jan 27;66(Pt 2):o451. doi: 10.1107/S1600536810002680 (PMC2979910; doi:10.1107/S1600536810002680)
Supplement: Supplementary file 1 [file e-66-0o451-sup1.cif]

##############################################################################
###                                                                        ###
###        Electronic paper (Acta Crystallographica Section E)             ###
###                                                                        ###
##############################################################################
#                                                                            #
# This CIF contains the data in a paper accepted for publication in Acta     #
# Crystallographica Section E. It conforms to the requirements of Notes      #
# for Authors for Section E, and has been peer reviewed under the auspices   #
# of the IUCr Commission on Journals.                                        #
#                                                                            #
# Full details of the Crystallographic Information File format               #
# are given in the paper "The Crystallographic Information File (CIF):       #
# a New Standard Archive File for Crystallography" by S. R. Hall, F. H.      #
# Allen and I. D. Brown [Acta Cryst. (1991), A47, 655-685].                  #
#                                                                            #
# The current version of the core CIF dictionary is obtainable from          #
# ftp://ftp.iucr.org/pub/cif_core.dic. The current version number is 2.4.    #
#                                                                            #
# Software is freely available for graphical display of the structure(s) in  #
# this CIF.  For information consult the CIF home page http://www.iucr.org/  #
# cif/home.html                                                              #
#                                                                            #
# This file may be used for bona fide research purposes within the           #
# scientific community so long as proper attribution is given to the journal # 
# article from which it was obtained.                                        #
#                                                                            #
##############################################################################
                                             
data_I
_audit_creation_method     SHELXL-97
_chemical_name_systematic
;
7-[4-(4-Fluorophenyl)-2-methylsulfanyl-1<i>H</i>-imidazol-
5-yl]tetrazolo[1,5-<i>a</i>]pyridine
;
_chemical_name_common     ?
_chemical_formula_moiety     'C15 H11 F N6 S'
_chemical_formula_sum     'C15 H11 F N6 S'
_chemical_formula_iupac     'C15 H11 F N6 S'
_chemical_formula_weight     326.36
_chemical_melting_point     ?
_symmetry_cell_setting     monoclinic
_symmetry_space_group_name_H-M     'P 21/c'
_symmetry_space_group_name_Hall     '-P 2ybc'
loop_
    _symmetry_equiv_pos_site_id
    _symmetry_equiv_pos_as_xyz
    1 x,y,z
    2 -x,1/2+y,1/2-z
    3 -x,-y,-z
    4 x,1/2-y,1/2+z
_cell_length_a     9.8342(7)
_cell_length_b     18.1908(6)
_cell_length_c     8.2374(7)
_cell_angle_alpha     90.00
_cell_angle_beta     100.292(3)
_cell_angle_gamma     90.00
_cell_volume     1449.89(17)
_cell_formula_units_Z     4
_cell_measurement_reflns_used     25
_cell_measurement_theta_min     65
_cell_measurement_theta_max     70
_cell_measurement_temperature     193(2)
_exptl_crystal_description     plate
_exptl_crystal_colour     colourless
_exptl_crystal_size_max     0.30
_exptl_crystal_size_mid     0.20
_exptl_crystal_size_min     0.10
_exptl_crystal_density_diffrn     1.495
_exptl_crystal_density_meas     ?
_exptl_crystal_density_method     'not measured'
_exptl_crystal_F_000     672
_exptl_absorpt_coefficient_mu     2.169
_exptl_absorpt_correction_type     'psi-scan'
_exptl_absorpt_process_details     '(CORINC; Dr\"ager & Gattow, 1971)'
_exptl_absorpt_correction_T_min     0.866
_exptl_absorpt_correction_T_max     0.999
_exptl_special_details
;
;
_diffrn_ambient_temperature     193(2)
_diffrn_radiation_type     CuK\a
_diffrn_radiation_wavelength     1.54178
_diffrn_radiation_monochromator     graphite
_diffrn_measurement_device_type     'Enraf--Nonius CAD-4'
_diffrn_measurement_device     '\k-geometry diffractometer'
_diffrn_measurement_method     \w/2\q
_diffrn_detector_area_resol_mean     ?
_diffrn_reflns_number     5760
_diffrn_reflns_av_R_equivalents     0.0563
_diffrn_reflns_av_sigmaI/netI     0.0515
_diffrn_reflns_theta_min     4.57
_diffrn_reflns_theta_max     69.88
_diffrn_reflns_theta_full     69.88
_diffrn_measured_fraction_theta_max     1.000
_diffrn_measured_fraction_theta_full     1.000
_diffrn_reflns_limit_h_min     -11
_diffrn_reflns_limit_h_max     11
_diffrn_reflns_limit_k_min     -22
_diffrn_reflns_limit_k_max     22
_diffrn_reflns_limit_l_min     -10
_diffrn_reflns_limit_l_max     0
_diffrn_standards_number     3
_diffrn_standards_interval_count     ?
_diffrn_standards_interval_time     60
_diffrn_standards_decay_%     3
_refine_special_details
;
Refinement of <i>F</i>^2^ against ALL reflections. The weighted <i>R</i>-
factor
<i>wR</i> and goodness of fit <i>S</i> are based on <i>F</i>^2^, conventional
<i>R</i>-factors <i>R</i> are based on <i>F</i>, with <i>F</i> set to zero
for
negative <i>F</i>^2^. The threshold expression of <i>F</i>^2^ >
\s(<i>F</i>^2^) is used only for calculating <i>R</i>-factors(gt) <i>etc</i>.
and is not relevant to the choice of reflections for refinement.
<i>R</i>-factors based on <i>F</i>^2^ are statistically about twice as large
as those based on <i>F</i>, and <i>R</i>- factors based on ALL data will be
even larger.
;
_reflns_number_total     2733
_reflns_number_gt     2403
_reflns_threshold_expression     I>2sigma(I)
_refine_ls_structure_factor_coef     Fsqd
_refine_ls_matrix_type     full
_refine_ls_R_factor_all     0.0432
_refine_ls_R_factor_gt     0.0379
_refine_ls_wR_factor_ref     0.1070
_refine_ls_wR_factor_obs     0.1029
_refine_ls_goodness_of_fit_ref     1.055
_refine_ls_restrained_S_all     1.055
_refine_ls_number_reflns     2733
_refine_ls_number_parameters     210
_refine_ls_number_restraints     0
_refine_ls_hydrogen_treatment     constr
_refine_ls_weighting_scheme     calc
_refine_ls_weighting_details
         'calc w=1/[\s^2^(Fo^2^)+(0.0510P)^2^+0.5315P] where P=(Fo^2^+2Fc^2^)/3'
_atom_sites_solution_hydrogens     geom
_atom_sites_solution_primary     direct
_atom_sites_solution_secondary     difmap
_refine_ls_shift/su_max     0.001
_refine_ls_shift/su_mean     0.000
_refine_diff_density_max     0.367
_refine_diff_density_min     -0.300
_refine_ls_extinction_method     'SHELXL97 (Sheldrick, 2008)'
_refine_ls_extinction_coef     0.0014(2)
_refine_ls_extinction_expression
                                  'Fc^*^=kFc[1+0.001xFc^2^\l^3^/sin(2\q)]^-1/4^'
loop_
    _atom_type_symbol
    _atom_type_description
    _atom_type_scat_dispersion_real
    _atom_type_scat_dispersion_imag
    _atom_type_scat_source
    'C' 'C' 0.0181 0.0091
                         'International Tables Vol C Tables 4.2.6.8 and 6.1.1.4'
    'H' 'H' 0.0000 0.0000
                         'International Tables Vol C Tables 4.2.6.8 and 6.1.1.4'
    'N' 'N' 0.0311 0.0180
                         'International Tables Vol C Tables 4.2.6.8 and 6.1.1.4'
    'F' 'F' 0.0727 0.0534
                         'International Tables Vol C Tables 4.2.6.8 and 6.1.1.4'
    'S' 'S' 0.3331 0.5567
                         'International Tables Vol C Tables 4.2.6.8 and 6.1.1.4'
_computing_data_collection     '<i>CAD-4 Software</i> (Enraf--Nonius, 1989)'
_computing_cell_refinement     '<i>CAD-4 Software</i> (Enraf--Nonius, 1989)'
_computing_data_reduction     'CORINC (Dr\"ager & Gattow, 1971)'
_computing_structure_solution     'SIR97 (Altomare <i>et al.</i>,  1999)'
_computing_structure_refinement     'SHELXL97 (Sheldrick, 2008)'
_computing_molecular_graphics     'PLATON (Spek, 2009)'
_computing_publication_material     'PLATON (Spek, 2009)'
loop_
    _atom_site_type_symbol
    _atom_site_label
    _atom_site_fract_x
    _atom_site_fract_y
    _atom_site_fract_z
    _atom_site_U_iso_or_equiv
    _atom_site_thermal_displace_type
    _atom_site_calc_flag
    _atom_site_refinement_flags
    _atom_site_occupancy
    S S20 0.84423(5) 0.32567(2) 0.15709(8) 0.0423(2) Uani . . 1.000
    F F19 0.09192(12) 0.08344(6) 0.37488(16) 0.0442(4) Uani . . 1.000
    N N1 0.29691(15) 0.61704(7) 0.31439(19) 0.0284(4) Uani . . 1.000
    N N2 0.18289(15) 0.63452(8) 0.3762(2) 0.0315(4) Uani . . 1.000
    N N3 0.12953(15) 0.57831(8) 0.4381(2) 0.0304(4) Uani . . 1.000
    N N3A 0.21213(13) 0.52053(7) 0.41594(17) 0.0232(4) Uani . . 1.000
    N N8 0.62050(14) 0.39105(8) 0.25381(18) 0.0265(4) Uani . . 1.000
    N N10 0.61319(14) 0.26910(7) 0.24463(18) 0.0271(4) Uani . . 1.000
    C C4 0.20076(17) 0.44913(9) 0.4666(2) 0.0267(5) Uani . . 1.000
    C C5 0.29443(17) 0.40040(9) 0.4318(2) 0.0264(5) Uani . . 1.000
    C C6 0.40054(16) 0.42075(8) 0.3415(2) 0.0221(4) Uani . . 1.000
    C C7 0.41195(16) 0.49369(9) 0.2991(2) 0.0231(4) Uani . . 1.000
    C C7A 0.31553(16) 0.54434(9) 0.3388(2) 0.0230(4) Uani . . 1.000
    C C9 0.68541(17) 0.33087(9) 0.2239(2) 0.0275(5) Uani . . 1.000
    C C11 0.49088(16) 0.29071(9) 0.2895(2) 0.0239(5) Uani . . 1.000
    C C12 0.49810(16) 0.36671(9) 0.2974(2) 0.0233(5) Uani . . 1.000
    C C13 0.38534(16) 0.23580(9) 0.3073(2) 0.0241(5) Uani . . 1.000
    C C14 0.24524(17) 0.24835(9) 0.2461(2) 0.0286(5) Uani . . 1.000
    C C15 0.14573(18) 0.19732(10) 0.2673(2) 0.0313(5) Uani . . 1.000
    C C16 0.18916(19) 0.13307(9) 0.3491(2) 0.0301(5) Uani . . 1.000
    C C17 0.32598(19) 0.11634(9) 0.4043(2) 0.0297(5) Uani . . 1.000
    C C18 0.42396(18) 0.16837(9) 0.3835(2) 0.0266(5) Uani . . 1.000
    C C21 0.8749(2) 0.42202(11) 0.1351(3) 0.0420(7) Uani . . 1.000
    H H4 0.12940 0.43470 0.52390 0.0320 Uiso calc R 1.000
    H H5 0.29010 0.35100 0.46820 0.0320 Uiso calc R 1.000
    H H7 0.48390 0.50930 0.24390 0.0280 Uiso calc R 1.000
    H H10 0.64590 0.22270 0.23220 0.0320 Uiso . R 1.000
    H H14 0.21790 0.29280 0.18890 0.0340 Uiso calc R 1.000
    H H15 0.05050 0.20630 0.22690 0.0380 Uiso calc R 1.000
    H H17 0.35240 0.07040 0.45520 0.0360 Uiso calc R 1.000
    H H18 0.51900 0.15820 0.42160 0.0320 Uiso calc R 1.000
    H H21A 0.80250 0.44270 0.05010 0.0630 Uiso calc R 1.000
    H H21B 0.96520 0.42910 0.10280 0.0630 Uiso calc R 1.000
    H H21C 0.87380 0.44690 0.24030 0.0630 Uiso calc R 1.000
loop_
    _atom_site_aniso_label
    _atom_site_aniso_U_11
    _atom_site_aniso_U_22
    _atom_site_aniso_U_33
    _atom_site_aniso_U_12
    _atom_site_aniso_U_13
    _atom_site_aniso_U_23
    S20 0.0311(3) 0.0261(3) 0.0757(4) 0.0036(2) 0.0258(2) -0.0011(2)
    F19 0.0400(6) 0.0307(6) 0.0661(8) -0.0095(5) 0.0210(6) 0.0042(5)
    N1 0.0261(7) 0.0188(7) 0.0413(8) 0.0027(5) 0.0087(6) 0.0029(6)
    N2 0.0264(7) 0.0217(7) 0.0478(9) 0.0046(6) 0.0104(6) 0.0033(6)
    N3 0.0264(7) 0.0230(7) 0.0436(9) 0.0066(6) 0.0112(6) 0.0017(6)
    N3A 0.0207(6) 0.0193(6) 0.0304(7) 0.0018(5) 0.0066(5) 0.0006(5)
    N8 0.0218(7) 0.0208(7) 0.0377(8) 0.0005(5) 0.0073(6) -0.0022(6)
    N10 0.0239(7) 0.0182(6) 0.0395(8) 0.0026(5) 0.0067(6) -0.0020(6)
    C4 0.0273(8) 0.0208(8) 0.0342(9) -0.0014(6) 0.0113(7) 0.0034(7)
    C5 0.0304(8) 0.0185(8) 0.0311(9) -0.0003(6) 0.0076(7) 0.0027(7)
    C6 0.0209(7) 0.0192(7) 0.0255(8) 0.0000(6) 0.0019(6) -0.0016(6)
    C7 0.0202(7) 0.0204(7) 0.0293(8) -0.0014(6) 0.0059(6) -0.0012(6)
    C7A 0.0211(7) 0.0191(7) 0.0286(8) -0.0018(6) 0.0037(6) 0.0000(6)
    C9 0.0219(8) 0.0219(8) 0.0390(9) 0.0005(6) 0.0062(7) -0.0014(7)
    C11 0.0228(8) 0.0194(8) 0.0287(8) 0.0020(6) 0.0027(6) -0.0015(6)
    C12 0.0221(8) 0.0198(8) 0.0275(8) 0.0007(6) 0.0031(6) -0.0004(6)
    C13 0.0265(8) 0.0193(8) 0.0262(8) 0.0003(6) 0.0043(6) -0.0028(6)
    C14 0.0283(9) 0.0198(8) 0.0364(10) 0.0018(7) 0.0022(7) 0.0005(7)
    C15 0.0246(8) 0.0256(8) 0.0432(10) 0.0009(7) 0.0044(7) -0.0034(8)
    C16 0.0320(9) 0.0227(8) 0.0382(9) -0.0057(7) 0.0133(7) -0.0041(7)
    C17 0.0389(10) 0.0212(8) 0.0299(9) 0.0016(7) 0.0088(7) 0.0025(7)
    C18 0.0280(8) 0.0222(8) 0.0288(8) 0.0027(6) 0.0026(7) -0.0005(6)
    C21 0.0417(11) 0.0295(10) 0.0608(13) -0.0047(8) 0.0255(10) -0.0009(9)
_geom_special_details
;
 Bond distances, angles etc. have been calculated using the
 rounded fractional coordinates. All su's are estimated
 from the variances of the (full) variance-covariance matrix.
 The cell esds are taken into account in the estimation of
 distances, angles and torsion angles
;
loop_
    _geom_bond_atom_site_label_1
    _geom_bond_atom_site_label_2
    _geom_bond_site_symmetry_1
    _geom_bond_site_symmetry_2
    _geom_bond_distance
    _geom_bond_publ_flag
    S20 C9 . . 1.7488(18) no
    S20 C21 . . 1.793(2) no
    F19 C16 . . 1.359(2) no
    N1 N2 . . 1.350(2) no
    N1 C7A . . 1.345(2) no
    N2 N3 . . 1.295(2) no
    N3 N3A . . 1.361(2) no
    N3A C4 . . 1.375(2) no
    N3A C7A . . 1.362(2) no
    N8 C9 . . 1.313(2) no
    N8 C12 . . 1.389(2) no
    N10 C9 . . 1.356(2) no
    N10 C11 . . 1.377(2) no
    N10 H10 . . 0.9200 no
    C4 C5 . . 1.346(2) no
    C5 C6 . . 1.434(2) no
    C6 C7 . . 1.382(2) no
    C6 C12 . . 1.464(2) no
    C7 C7A . . 1.402(2) no
    C11 C12 . . 1.385(2) no
    C11 C13 . . 1.467(2) no
    C13 C18 . . 1.399(2) no
    C13 C14 . . 1.399(2) no
    C14 C15 . . 1.382(2) no
    C15 C16 . . 1.378(2) no
    C16 C17 . . 1.375(3) no
    C17 C18 . . 1.383(2) no
    C4 H4 . . 0.9500 no
    C5 H5 . . 0.9500 no
    C7 H7 . . 0.9500 no
    C14 H14 . . 0.9500 no
    C15 H15 . . 0.9500 no
    C17 H17 . . 0.9500 no
    C18 H18 . . 0.9500 no
    C21 H21A . . 0.9800 no
    C21 H21B . . 0.9800 no
    C21 H21C . . 0.9800 no
loop_
    _geom_angle_atom_site_label_1
    _geom_angle_atom_site_label_2
    _geom_angle_atom_site_label_3
    _geom_angle_site_symmetry_1
    _geom_angle_site_symmetry_2
    _geom_angle_site_symmetry_3
    _geom_angle
    _geom_angle_publ_flag
    C9 S20 C21 . . . 98.90(9) no
    N2 N1 C7A . . . 105.98(13) no
    N1 N2 N3 . . . 112.64(14) no
    N2 N3 N3A . . . 105.28(14) no
    N3 N3A C4 . . . 127.32(14) no
    N3 N3A C7A . . . 109.28(13) no
    C4 N3A C7A . . . 123.36(14) no
    C9 N8 C12 . . . 104.82(14) no
    C9 N10 C11 . . . 107.42(13) no
    C11 N10 H10 . . . 129.00 no
    C9 N10 H10 . . . 123.00 no
    N3A C4 C5 . . . 117.50(15) no
    C4 C5 C6 . . . 121.98(15) no
    C5 C6 C7 . . . 118.59(14) no
    C5 C6 C12 . . . 121.68(14) no
    C7 C6 C12 . . . 119.71(14) no
    C6 C7 C7A . . . 118.90(15) no
    N3A C7A C7 . . . 119.48(14) no
    N1 C7A N3A . . . 106.81(14) no
    N1 C7A C7 . . . 133.70(15) no
    S20 C9 N8 . . . 126.57(13) no
    S20 C9 N10 . . . 120.80(12) no
    N8 C9 N10 . . . 112.59(15) no
    N10 C11 C12 . . . 104.93(14) no
    C12 C11 C13 . . . 134.93(15) no
    N10 C11 C13 . . . 120.00(14) no
    N8 C12 C11 . . . 110.22(14) no
    C6 C12 C11 . . . 130.65(15) no
    N8 C12 C6 . . . 119.13(14) no
    C14 C13 C18 . . . 118.41(15) no
    C11 C13 C14 . . . 121.46(15) no
    C11 C13 C18 . . . 120.11(15) no
    C13 C14 C15 . . . 121.26(15) no
    C14 C15 C16 . . . 117.82(16) no
    F19 C16 C17 . . . 118.39(15) no
    F19 C16 C15 . . . 118.32(16) no
    C15 C16 C17 . . . 123.28(17) no
    C16 C17 C18 . . . 118.02(15) no
    C13 C18 C17 . . . 121.08(16) no
    N3A C4 H4 . . . 121.00 no
    C5 C4 H4 . . . 121.00 no
    C4 C5 H5 . . . 119.00 no
    C6 C5 H5 . . . 119.00 no
    C6 C7 H7 . . . 121.00 no
    C7A C7 H7 . . . 121.00 no
    C13 C14 H14 . . . 119.00 no
    C15 C14 H14 . . . 119.00 no
    C14 C15 H15 . . . 121.00 no
    C16 C15 H15 . . . 121.00 no
    C16 C17 H17 . . . 121.00 no
    C18 C17 H17 . . . 121.00 no
    C13 C18 H18 . . . 119.00 no
    C17 C18 H18 . . . 119.00 no
    S20 C21 H21A . . . 109.00 no
    S20 C21 H21B . . . 109.00 no
    S20 C21 H21C . . . 109.00 no
    H21A C21 H21B . . . 109.00 no
    H21A C21 H21C . . . 109.00 no
    H21B C21 H21C . . . 109.00 no
loop_
    _geom_torsion_atom_site_label_1
    _geom_torsion_atom_site_label_2
    _geom_torsion_atom_site_label_3
    _geom_torsion_atom_site_label_4
    _geom_torsion_site_symmetry_1
    _geom_torsion_site_symmetry_2
    _geom_torsion_site_symmetry_3
    _geom_torsion_site_symmetry_4
    _geom_torsion
    _geom_torsion_publ_flag
    C21 S20 C9 N8 . . . . -3.16(18) no
    C21 S20 C9 N10 . . . . 174.43(15) no
    N2 N1 C7A C7 . . . . 178.07(18) no
    N2 N1 C7A N3A . . . . -0.43(18) no
    C7A N1 N2 N3 . . . . 0.4(2) no
    N1 N2 N3 N3A . . . . -0.1(2) no
    N2 N3 N3A C7A . . . . -0.15(18) no
    N2 N3 N3A C4 . . . . 177.50(16) no
    N3 N3A C7A N1 . . . . 0.37(18) no
    N3 N3A C4 C5 . . . . -179.88(15) no
    C7A N3A C4 C5 . . . . -2.5(2) no
    C4 N3A C7A C7 . . . . 3.9(2) no
    N3 N3A C7A C7 . . . . -178.39(15) no
    C4 N3A C7A N1 . . . . -177.39(15) no
    C12 N8 C9 S20 . . . . 177.95(13) no
    C9 N8 C12 C11 . . . . -1.15(18) no
    C12 N8 C9 N10 . . . . 0.20(19) no
    C9 N8 C12 C6 . . . . 179.17(15) no
    C9 N10 C11 C12 . . . . -1.45(18) no
    C9 N10 C11 C13 . . . . 174.90(15) no
    C11 N10 C9 S20 . . . . -177.08(12) no
    C11 N10 C9 N8 . . . . 0.82(19) no
    N3A C4 C5 C6 . . . . -1.7(2) no
    C4 C5 C6 C7 . . . . 4.4(2) no
    C4 C5 C6 C12 . . . . -177.10(16) no
    C5 C6 C7 C7A . . . . -3.0(2) no
    C5 C6 C12 C11 . . . . 18.8(3) no
    C7 C6 C12 N8 . . . . 16.8(2) no
    C7 C6 C12 C11 . . . . -162.78(17) no
    C5 C6 C12 N8 . . . . -161.63(15) no
    C12 C6 C7 C7A . . . . 178.46(15) no
    C6 C7 C7A N3A . . . . -0.9(2) no
    C6 C7 C7A N1 . . . . -179.22(18) no
    N10 C11 C12 N8 . . . . 1.62(18) no
    N10 C11 C12 C6 . . . . -178.74(16) no
    C13 C11 C12 N8 . . . . -173.91(17) no
    C13 C11 C12 C6 . . . . 5.7(3) no
    N10 C11 C13 C14 . . . . -136.99(17) no
    N10 C11 C13 C18 . . . . 41.5(2) no
    C12 C11 C13 C14 . . . . 38.0(3) no
    C12 C11 C13 C18 . . . . -143.46(19) no
    C11 C13 C14 C15 . . . . -178.13(15) no
    C18 C13 C14 C15 . . . . 3.3(2) no
    C11 C13 C18 C17 . . . . 178.80(15) no
    C14 C13 C18 C17 . . . . -2.6(2) no
    C13 C14 C15 C16 . . . . -0.8(2) no
    C14 C15 C16 F19 . . . . 178.12(15) no
    C14 C15 C16 C17 . . . . -2.6(3) no
    F19 C16 C17 C18 . . . . -177.45(15) no
    C15 C16 C17 C18 . . . . 3.3(3) no
    C16 C17 C18 C13 . . . . -0.6(2) no
loop_
    _geom_hbond_atom_site_label_D
    _geom_hbond_atom_site_label_H
    _geom_hbond_atom_site_label_A
    _geom_hbond_site_symmetry_A
    _geom_hbond_distance_DH
    _geom_hbond_distance_HA
    _geom_hbond_distance_DA
    _geom_hbond_angle_DHA
    _geom_hbond_publ_flag
    N10 H10 N1 2_645 0.92 2.06 2.9703(19) 174 yes
    N10 H10 N2 2_645 0.92 2.60 3.423(2) 151 yes
    C7 H7 N8 . 0.95 2.53 2.847(2) 100 no
    C21 H21B F19 4_654 0.98 2.44 3.286(3) 144 yes
data_global
_journal_date_recd_electronic     2010-01-14
_journal_date_accepted     2010-01-21
_journal_name_full     'Acta Crystallographica, Section E'
_journal_year     2010
_journal_volume     66
_journal_issue      2
_journal_page_first     o451
_journal_page_last     o451
_journal_paper_category     QO
_journal_coeditor_code     SU2158
_publ_contact_author_name     'Stefan Laufer'
_publ_contact_author_address
;
Eberhard-Karls-University T\"ubingen
Auf der Morgenstelle 8
D-72076 T\"ubingen
Germany
;
_publ_contact_author_email     'stefan.laufer@uni-tuebingen.de'
_publ_contact_author_fax     ?
_publ_contact_author_phone     ?
_publ_section_title
;\
7-[4-(4-Fluorophenyl)-2-methylsulfanyl-1<i>H</i>-imidazol-5-yl]tetrazolo[1,5-\
<i>a</i>]pyridine
;
loop_
    _publ_author_name
    _publ_author_address
    'Selig, Roland'
;
Eberhard-Karls-University T\"ubingen
Auf der Morgenstelle 8
72076 T\"ubingen
Germany
;
    'Schollmeyer, Dieter'
;
University Mainz
Duesbergweg 10-14
55099 Mainz
Germany
;
    'Schlosser, Joachim'
;
Eberhard-Karls-University T\"ubingen
Auf der Morgenstelle 8
72076 T\"ubingen
Germany
;
    'Albrecht, Wolfgang'
;
c-a-i-r biosciences GmbH
Paul-Ehrlich-Strasse 15,
72076 T\"ubingen
Germany
;
    'Laufer, Stefan'
;
Eberhard-Karls-University T\"ubingen
Auf der Morgenstelle 8
72076 T\"ubingen
Germany
;
