# Supplementary material for: 7-[4-(4-Fluoro­phen­yl)-2-methyl­sulfanyl-1H-imidazol-5-yl]tetra­zolo[1,5-a]pyridine
Source: Acta Crystallogr Sect E Struct Rep Online. 2010 Jan 27;66(Pt 2):o451. doi: 10.1107/S1600536810002680 (PMC2979910; doi:10.1107/S1600536810002680)
Supplement: Supplementary file 2 [file e-66-0o451-Isup2.hkl]

# 
# h,k,l, Fc-squared, Fo-squared, sigma(Fo-squared) and status flag 
# 
data_I
_shelx_title ' rs750 in P21/c' 
_shelx_refln_list_code          4 
_shelx_F_calc_maximum      310.71 
_exptl_crystal_F_000       672.00 
_reflns_d_resolution_high  0.8210 
 
loop_ 
 _symmetry_equiv_pos_as_xyz 
 'x, y, z' 
 '-x, y+1/2, -z+1/2' 
 '-x, -y, -z' 
 'x, -y-1/2, z-1/2' 
 
_cell_length_a     9.8342 
_cell_length_b    18.1908 
_cell_length_c     8.2374 
_cell_angle_alpha  90.000 
_cell_angle_beta  100.292 
_cell_angle_gamma  90.000 
 
_shelx_F_squared_multiplier     1.000 
 
loop_ 
 _refln_index_h 
 _refln_index_k 
 _refln_index_l 
 _refln_F_squared_calc 
 _refln_F_squared_meas 
 _refln_F_squared_sigma 
 _refln_observed_status 
   1   0   0     3151.41     3231.76     79.44 o 
   2   0   0    10507.31    10524.68    112.18 o 
   3   0   0     6132.16     6123.15     85.91 o 
   4   0   0     8786.78     9365.80    189.75 o 
   5   0   0       34.40       42.47      2.30 o 
   6   0   0     1313.14     1307.51     23.67 o 
   7   0   0      287.19      298.15     17.12 o 
   8   0   0        5.59       10.51      3.12 o 
   9   0   0      852.68      868.26     32.88 o 
  10   0   0      798.29      794.30     40.31 o 
  11   0   0      649.48      749.85     15.50 o 
   1   1   0      421.53      423.79     23.81 o 
   2   1   0      808.01      805.28     25.28 o 
   3   1   0        3.49        9.39      1.23 o 
   4   1   0       20.82        8.55      0.77 o 
   5   1   0     3665.76     3715.49     58.03 o 
   6   1   0       82.09       84.72      3.44 o 
   7   1   0      358.15      320.20     11.98 o 
   8   1   0      512.38      477.04     15.87 o 
   9   1   0       52.08       61.20      3.09 o 
  10   1   0       30.74       33.99      2.87 o 
  11   1   0        2.09        2.05      1.29 o 
   0   2   0      131.37      160.51     10.39 o 
   1   2   0     1695.51     1618.02    117.17 o 
   2   2   0      263.79      275.79     16.37 o 
   3   2   0      189.24      228.62      8.51 o 
   4   2   0        5.20        3.83      0.82 o 
   5   2   0      102.62      112.19      2.64 o 
   6   2   0      527.41      511.15     12.40 o 
   7   2   0       81.16       67.47      2.44 o 
   8   2   0      430.28      443.76     16.64 o 
   9   2   0      815.70      803.71     18.67 o 
  10   2   0      449.62      479.58     13.47 o 
  11   2   0        1.51        2.84      0.95 o 
   1   3   0      943.26     1032.47     79.23 o 
   2   3   0      649.89      588.15     45.08 o 
   3   3   0      447.14      427.15     22.86 o 
   4   3   0      121.26      104.41      2.47 o 
   5   3   0      107.85      111.43      4.03 o 
   6   3   0      224.02      217.95      7.41 o 
   7   3   0        8.45        3.60      1.95 o 
   8   3   0       19.30       22.32      1.77 o 
   9   3   0      627.55      616.86      9.54 o 
  10   3   0       48.24       58.41      4.15 o 
  11   3   0        5.57        7.20      1.26 o 
   0   4   0     7398.28     9001.58    202.52 o 
   1   4   0      772.61      795.18     38.38 o 
   2   4   0      549.05      580.01     37.86 o 
   3   4   0      107.44       91.17      4.61 o 
   4   4   0      446.87      417.72     23.66 o 
   5   4   0     2241.83     2389.20     97.05 o 
   6   4   0     1550.58     1619.05     39.61 o 
   7   4   0      324.71      334.17      6.29 o 
   8   4   0      372.31      356.94      7.58 o 
   9   4   0      100.73      102.48      3.79 o 
  10   4   0       32.69       25.77      2.07 o 
  11   4   0       44.88       48.39      2.26 o 
   1   5   0     1966.01     2193.87     65.14 o 
   2   5   0      629.76      614.32     37.53 o 
   3   5   0       75.71       79.28      5.11 o 
   4   5   0      239.74      232.30     11.72 o 
   5   5   0       79.02       76.71      2.38 o 
   6   5   0       17.57       17.90      2.44 o 
   7   5   0        7.88        7.27      1.33 o 
   8   5   0      208.23      189.19      6.59 o 
   9   5   0        9.80        8.38      1.82 o 
  10   5   0      274.96      242.00      8.92 o 
  11   5   0       33.84       41.23      3.83 o 
   0   6   0     1490.92     1733.58     18.85 o 
   1   6   0       36.25       42.56      1.31 o 
   2   6   0       44.68       50.28      3.44 o 
   3   6   0     3751.06     4207.72    161.91 o 
   4   6   0      797.85      907.15     36.78 o 
   5   6   0      658.58      666.51     26.36 o 
   6   6   0     2148.54     2168.24     81.58 o 
   7   6   0      435.02      402.38     12.21 o 
   8   6   0      999.19      936.15     25.69 o 
   9   6   0       22.55       24.87      2.24 o 
  10   6   0      261.88      273.92     11.24 o 
  11   6   0       61.86       67.76      5.35 o 
   1   7   0     3305.39     3680.74    112.23 o 
   2   7   0     1032.75     1001.56     54.40 o 
   3   7   0     1008.71     1239.42     51.45 o 
   4   7   0      317.13      408.33     15.28 o 
   5   7   0      224.44      195.49      7.66 o 
   6   7   0      200.84      223.32      7.20 o 
   7   7   0      485.94      491.28     10.99 o 
   8   7   0        2.16        3.50      2.23 o 
   9   7   0        0.39        1.75      1.24 o 
  10   7   0       13.22       16.44      3.31 o 
  11   7   0      148.34      166.33      6.88 o 
   0   8   0        3.76        3.64      1.18 o 
   1   8   0     5031.14     5765.13    180.43 o 
   2   8   0      301.09      338.20     11.72 o 
   3   8   0     2262.84     2488.74    102.19 o 
   4   8   0     1694.07     1794.57     54.45 o 
   5   8   0      654.00      721.18     19.26 o 
   6   8   0      273.90      276.05      7.41 o 
   7   8   0      893.05      901.27     14.75 o 
   8   8   0        0.32        3.15      1.78 o 
   9   8   0       72.07       66.71      4.08 o 
  10   8   0      334.38      334.76     12.94 o 
   1   9   0       84.38       85.47      2.39 o 
   2   9   0      158.99      191.51      6.87 o 
   3   9   0       47.10       47.30      3.25 o 
   4   9   0      197.29      187.97      7.83 o 
   5   9   0      205.81      203.86      5.65 o 
   6   9   0       33.21       35.19      2.02 o 
   7   9   0        9.26       11.74      1.38 o 
   8   9   0       67.46       63.98      3.62 o 
   9   9   0      392.79      400.20      9.82 o 
  10   9   0       12.33       15.84      1.49 o 
   0  10   0      116.46      108.70      3.69 o 
   1  10   0        4.87        5.83      0.94 o 
   2  10   0      439.53      516.43      8.34 o 
   3  10   0       87.83       94.17      2.57 o 
   4  10   0      247.75      238.40      7.68 o 
   5  10   0      376.62      371.01     10.51 o 
   6  10   0       32.75       33.39      2.02 o 
   7  10   0       98.54       91.59      3.65 o 
   8  10   0       47.62       42.85      4.86 o 
   9  10   0       47.85       41.40      3.54 o 
  10  10   0        1.78        3.06      0.92 o 
   1  11   0       13.43       21.00      2.29 o 
   2  11   0     1124.74     1221.33     46.79 o 
   3  11   0       70.72       82.55      2.92 o 
   4  11   0       23.75       28.99      1.84 o 
   5  11   0      969.71      981.37     38.55 o 
   6  11   0     1019.94     1011.96     24.51 o 
   7  11   0      504.37      505.34     10.09 o 
   8  11   0       92.20       94.97      3.59 o 
   9  11   0      160.54      161.10      5.01 o 
  10  11   0       38.54       47.34      2.20 o 
   0  12   0     1209.24     1174.65     19.60 o 
   1  12   0      519.19      510.55     17.87 o 
   2  12   0       86.08       90.64      4.06 o 
   3  12   0       98.95       88.06      2.75 o 
   4  12   0     2194.86     2248.36     41.78 o 
   5  12   0       54.04       46.21      2.38 o 
   6  12   0     1091.72     1099.74     24.76 o 
   7  12   0     1002.50     1021.89     14.44 o 
   8  12   0      160.38      164.59      4.50 o 
   9  12   0        1.55        4.01      1.56 o 
   1  13   0      395.14      403.22     10.09 o 
   2  13   0     1226.37     1276.87     33.15 o 
   3  13   0       33.86       44.88      2.24 o 
   4  13   0      669.21      644.49     19.91 o 
   5  13   0      961.08      966.01     21.41 o 
   6  13   0        6.58        9.96      1.83 o 
   7  13   0      410.51      363.65      6.80 o 
   8  13   0        2.32        5.20      1.44 o 
   9  13   0      154.34      157.31      8.32 o 
   0  14   0      320.00      312.31      7.52 o 
   1  14   0        5.66        6.67      1.20 o 
   2  14   0     1521.80     1519.30     32.18 o 
   3  14   0      565.68      543.71     13.90 o 
   4  14   0        7.00        4.79      2.45 o 
   5  14   0        0.88        1.12      1.26 o 
   6  14   0      134.21      139.64      4.28 o 
   7  14   0      254.30      290.38      9.32 o 
   8  14   0      141.79      156.50      3.92 o 
   9  14   0        8.17        8.69      1.12 o 
   1  15   0       31.68       31.98      1.96 o 
   2  15   0       99.89       84.89      2.93 o 
   3  15   0      431.19      408.99      7.78 o 
   4  15   0       92.98       82.35      3.41 o 
   5  15   0       59.95       64.85      3.13 o 
   6  15   0      132.74      120.17      3.93 o 
   7  15   0       23.24       23.40      1.77 o 
   8  15   0      322.37      323.35      9.86 o 
   0  16   0      267.15      261.70     10.02 o 
   1  16   0        7.55       12.71      2.92 o 
   2  16   0      155.29      152.46      4.69 o 
   3  16   0      198.48      185.98      4.97 o 
   4  16   0        0.15        0.45      1.30 o 
   5  16   0       86.54       78.96      3.36 o 
   6  16   0       73.94       69.54      5.23 o 
   7  16   0       20.66       27.27      1.75 o 
   8  16   0        0.50       -0.39      0.97 o 
   1  17   0       86.36       89.99      3.46 o 
   2  17   0      275.91      249.78     11.61 o 
   3  17   0       98.89       85.40      3.31 o 
   4  17   0       40.90       38.14      2.29 o 
   5  17   0       40.76       36.30      2.23 o 
   6  17   0        8.22        6.97      1.27 o 
   7  17   0       63.99       70.91      3.98 o 
   0  18   0       31.70       34.69      4.98 o 
   1  18   0      457.47      430.62      7.66 o 
   2  18   0       30.12       23.36      2.76 o 
   3  18   0      587.25      507.03     12.32 o 
   4  18   0       77.32       70.24      4.33 o 
   5  18   0        9.44        8.75      1.25 o 
   6  18   0       62.77       64.08      3.10 o 
   1  19   0      842.99      782.16     11.78 o 
   2  19   0      466.49      422.50     11.04 o 
   3  19   0       26.51       27.57      2.00 o 
   4  19   0       10.54       11.25      1.35 o 
   5  19   0      143.25      137.96      4.86 o 
   6  19   0       33.64       34.57      1.99 o 
   0  20   0      697.60      696.27     14.78 o 
   1  20   0       70.60       63.57      2.63 o 
   2  20   0        0.19        0.87      1.14 o 
   3  20   0      274.25      278.13      8.44 o 
   4  20   0      487.82      426.50     23.47 o 
   5  20   0       11.62       12.19      1.09 o 
   1  21   0      373.83      374.28      9.01 o 
   2  21   0      181.52      183.18      3.77 o 
   3  21   0       16.79       16.25      1.39 o 
   0  22   0       63.27       61.13      2.83 o 
   1  22   0       12.66       10.32      1.19 o 
 -11   1   1      288.84      298.76      7.81 o 
 -10   1   1       65.93       69.98      4.88 o 
  -9   1   1      285.57      258.55      8.37 o 
  -8   1   1       66.28       72.27      3.78 o 
  -7   1   1       69.12       79.09      3.63 o 
  -6   1   1        5.52        5.13      1.30 o 
  -5   1   1      134.43      146.44      3.89 o 
  -4   1   1     1127.65     1163.86     15.11 o 
  -3   1   1     1152.82     1168.83     38.82 o 
  -2   1   1       73.88       81.10      7.53 o 
  -1   1   1      353.48      337.33     26.61 o 
   0   1   1     2200.81     2060.55    322.67 o 
   1   1   1      556.47      451.59     24.61 o 
   2   1   1     9970.01     9124.02    409.47 o 
   3   1   1     2167.85     1893.41     29.64 o 
   4   1   1      275.03      269.86     12.91 o 
   5   1   1     1723.33     1645.08     21.59 o 
   6   1   1       10.65        4.20      2.46 o 
   7   1   1       15.54       10.35      1.81 o 
   8   1   1        1.05        3.60      1.77 o 
   9   1   1      250.10      256.09      9.37 o 
  10   1   1      454.59      492.72     10.86 o 
  11   1   1        5.94       13.28      1.80 o 
 -11   2   1      163.69      172.05      5.77 o 
 -10   2   1      111.87      114.47      5.35 o 
  -9   2   1      126.28      113.63      9.55 o 
  -8   2   1     2298.36     2142.19    112.40 o 
  -7   2   1        7.69        2.94      2.97 o 
  -6   2   1      219.63      186.69     16.06 o 
  -5   2   1       51.75       56.45      5.04 o 
  -4   2   1      564.06      529.12     56.27 o 
  -3   2   1      919.74      953.67     84.42 o 
  -2   2   1     1427.61     1437.96    198.78 o 
  -1   2   1     5882.87     5684.56   1069.63 o 
   0   2   1      396.42      446.25      9.36 o 
   1   2   1      807.90      771.90     57.59 o 
   2   2   1     1573.62     1570.56     90.00 o 
   3   2   1        2.75       11.75      1.04 o 
   4   2   1        1.91        1.48      0.98 o 
   5   2   1       76.00       48.33      2.46 o 
   6   2   1      328.88      301.16      6.66 o 
   7   2   1        0.18       -1.46      1.79 o 
   8   2   1      155.37      161.32      5.58 o 
   9   2   1      910.97      842.24     25.42 o 
  10   2   1        9.61       11.31      4.63 o 
  11   2   1       95.86      110.39      5.03 o 
 -11   3   1       14.25       19.65      2.76 o 
 -10   3   1      156.64      164.86     10.58 o 
  -9   3   1       25.21       20.05      2.65 o 
  -8   3   1     1244.18     1177.40     21.74 o 
  -7   3   1        0.33       -0.46      2.48 o 
  -6   3   1       29.79       19.50      5.15 o 
  -5   3   1     4503.74     4626.81    347.65 o 
  -4   3   1      225.10      220.30     23.38 o 
  -3   3   1     5120.68     4989.85    722.43 o 
  -2   3   1      460.06      474.49    118.97 o 
  -1   3   1    10565.65    10261.43   1995.97 o 
   0   3   1     6593.12     7457.89    166.39 o 
   1   3   1    11774.19    12519.78    861.50 o 
   2   3   1      916.25      896.64     67.50 o 
   3   3   1      173.85      192.68     14.13 o 
   4   3   1     2835.91     2617.79     45.15 o 
   5   3   1      133.27      115.42      3.70 o 
   6   3   1       57.51       53.98      2.95 o 
   7   3   1      126.43      115.39      4.48 o 
   8   3   1      163.32      174.39      7.00 o 
   9   3   1        6.60        8.83      2.33 o 
  10   3   1       30.86       30.70      2.91 o 
  11   3   1      269.15      309.62      9.58 o 
 -11   4   1      169.42      187.89      9.43 o 
 -10   4   1        7.87        8.89      4.05 o 
  -9   4   1       46.50       57.71      5.49 o 
  -8   4   1       62.61       54.70      3.43 o 
  -7   4   1        9.37        9.21      1.63 o 
  -6   4   1      192.33      176.82      6.66 o 
  -5   4   1     4258.65     4622.00    530.27 o 
  -4   4   1      779.78      999.98    142.42 o 
  -3   4   1       24.92       36.77      6.91 o 
  -2   4   1      456.45      467.76     93.02 o 
  -1   4   1      809.09      825.60    121.27 o 
   0   4   1     2005.69     2147.63     24.41 o 
   1   4   1       13.52       12.02      1.12 o 
   2   4   1     3069.67     2989.44    127.91 o 
   3   4   1      510.31      484.42     36.86 o 
   4   4   1      139.91      107.49      3.32 o 
   5   4   1      348.11      447.47      8.91 o 
   6   4   1     2242.75     2235.42     29.40 o 
   7   4   1       54.57       57.87      3.41 o 
   8   4   1        6.15        4.52      2.81 o 
   9   4   1      155.56      160.19      6.44 o 
  10   4   1        0.44        2.58      1.65 o 
  11   4   1        0.67       -0.41      1.46 o 
 -11   5   1       32.82       27.53      2.74 o 
 -10   5   1       12.79       18.33      2.40 o 
  -9   5   1      591.56      597.05     12.73 o 
  -8   5   1     1155.49     1144.18     29.71 o 
  -7   5   1      261.18      257.43      6.77 o 
  -6   5   1     1341.30     1313.15    126.69 o 
  -5   5   1      921.89      899.13     84.92 o 
  -4   5   1        1.25        6.83      2.67 o 
  -3   5   1       26.39       40.73      5.78 o 
  -2   5   1      625.10      622.44    103.16 o 
  -1   5   1     1894.00     2083.22    180.53 o 
   0   5   1      302.94      338.40      6.57 o 
   1   5   1      431.36      457.48     33.77 o 
   2   5   1        1.21       -0.22      1.19 o 
   3   5   1      484.94      424.46     17.93 o 
   4   5   1      352.69      333.82      7.02 o 
   5   5   1      569.26      562.62     12.23 o 
   6   5   1       72.83       87.94      6.10 o 
   7   5   1     1654.44     1625.11     73.44 o 
   8   5   1     1147.36     1126.88     58.27 o 
   9   5   1      114.44      142.90      5.96 o 
  10   5   1       43.20       45.67      3.45 o 
  11   5   1       59.57       56.94      5.32 o 
 -11   6   1       15.28       13.80      2.04 o 
 -10   6   1        3.98        2.37      5.48 o 
  -9   6   1      146.42      125.65      5.80 o 
  -8   6   1      165.32      159.81      9.36 o 
  -7   6   1      424.27      390.86     25.55 o 
  -6   6   1      307.23      296.78     23.53 o 
  -5   6   1       27.26       24.36      2.09 o 
  -4   6   1      168.38      158.73     21.10 o 
  -3   6   1      453.17      435.82     51.45 o 
  -2   6   1        1.50        1.97      1.67 o 
  -1   6   1     1233.14     1276.65    120.08 o 
   0   6   1      482.25      554.83     11.11 o 
   1   6   1      305.97      358.45     10.66 o 
   2   6   1     1372.38     1452.60     78.42 o 
   3   6   1      228.06      209.41     11.87 o 
   4   6   1      578.01      623.90     12.38 o 
   5   6   1      310.24      295.00      6.52 o 
   6   6   1        0.21        1.48      2.37 o 
   7   6   1       76.39       81.12      5.45 o 
   8   6   1      265.35      256.87      8.30 o 
   9   6   1        0.61        5.47      4.91 o 
  10   6   1      109.30       96.02      5.25 o 
  11   6   1       54.99       70.79      8.26 o 
 -11   7   1       10.57       11.16      3.75 o 
 -10   7   1       41.04       42.57      6.17 o 
  -9   7   1        7.09        7.12      2.40 o 
  -8   7   1        3.41        3.35      2.34 o 
  -7   7   1       30.40       30.98      3.17 o 
  -6   7   1      235.56      256.65     10.31 o 
  -5   7   1        2.91        1.65      5.28 o 
  -4   7   1       22.51       26.06      5.92 o 
  -3   7   1      757.27      911.72    100.00 o 
  -2   7   1      164.04      161.08      6.98 o 
  -1   7   1       50.31       68.72      7.22 o 
   0   7   1        1.78        0.41      1.09 o 
   1   7   1     1226.07     1394.57     53.84 o 
   2   7   1      307.49      304.19     19.30 o 
   3   7   1      543.57      573.01     16.69 o 
   4   7   1        3.15        1.37      1.43 o 
   5   7   1        0.23        1.28      1.68 o 
   6   7   1        6.05        7.10      2.45 o 
   7   7   1      675.53      670.13     59.11 o 
   8   7   1        5.42        6.16      2.61 o 
   9   7   1        0.40        0.26      2.16 o 
  10   7   1        0.33       -1.51      2.61 o 
 -11   8   1       69.00       81.51     15.79 o 
 -10   8   1      326.74      302.57     37.22 o 
  -9   8   1      112.82      112.03     10.89 o 
  -8   8   1       13.29       12.28      2.29 o 
  -7   8   1      171.38      152.44      5.46 o 
  -6   8   1        4.76        1.55      1.83 o 
  -5   8   1     1823.05     1864.09    147.25 o 
  -4   8   1       20.39       15.46      1.84 o 
  -3   8   1       71.49       77.86      5.55 o 
  -2   8   1      465.68      495.01     28.89 o 
  -1   8   1     2197.31     2388.06    187.46 o 
   0   8   1        8.86       25.81      2.49 o 
   1   8   1     1793.01     2044.79    100.49 o 
   2   8   1     1273.92     1409.61     89.73 o 
   3   8   1      728.47      772.86     14.17 o 
   4   8   1      337.87      310.66     23.47 o 
   5   8   1       87.16       90.40      5.38 o 
   6   8   1      281.69      272.48      7.07 o 
   7   8   1      270.08      270.07      8.82 o 
   8   8   1       13.67        9.80      2.45 o 
   9   8   1       57.65       63.12     10.33 o 
  10   8   1       84.85       84.23     10.12 o 
 -10   9   1      145.54      154.12      6.67 o 
  -9   9   1       55.37       53.70      4.00 o 
  -8   9   1      299.52      291.45      8.90 o 
  -7   9   1        6.08       15.70      3.89 o 
  -6   9   1     1676.16     1653.50    137.39 o 
  -5   9   1        1.81        2.01      2.15 o 
  -4   9   1      108.12      129.07      8.45 o 
  -3   9   1       36.37       31.55      2.25 o 
  -2   9   1     1178.53     1322.18     93.08 o 
  -1   9   1      583.34      661.16     48.34 o 
   0   9   1      566.37      552.83     11.20 o 
   1   9   1      368.25      319.85     21.49 o 
   2   9   1     1267.34     1394.06     69.20 o 
   3   9   1      735.61      798.91     29.43 o 
   4   9   1      184.46      186.34      5.38 o 
   5   9   1        3.33        3.22      1.66 o 
   6   9   1      956.43      995.31     46.34 o 
   7   9   1     1461.41     1481.48     53.82 o 
   8   9   1      212.13      218.48      9.24 o 
   9   9   1      212.54      208.51     19.79 o 
  10   9   1        8.24       10.12      1.71 o 
 -10  10   1      113.63      123.42      7.89 o 
  -9  10   1       41.40       43.70      3.40 o 
  -8  10   1      153.17      119.02      7.96 o 
  -7  10   1     1803.09     1701.57     27.92 o 
  -6  10   1     1823.61     1851.19     70.03 o 
  -5  10   1      131.48      117.17      8.95 o 
  -4  10   1      875.48      758.93     64.11 o 
  -3  10   1     1008.80     1000.03     54.49 o 
  -2  10   1     2845.09     3383.88    215.01 o 
  -1  10   1     4469.40     4805.46    337.52 o 
   0  10   1     1564.86     1795.30     23.74 o 
   1  10   1      178.15      197.24     17.79 o 
   2  10   1     3926.45     4164.90    182.86 o 
   3  10   1      232.02      330.56      7.14 o 
   4  10   1       48.00       52.92      4.24 o 
   5  10   1      691.18      675.03     16.98 o 
   6  10   1      305.13      305.55      9.41 o 
   7  10   1        2.62        6.49      3.84 o 
   8  10   1      739.28      736.20     44.14 o 
   9  10   1        2.86       -0.56      1.85 o 
  10  10   1        1.55        0.94      1.28 o 
 -10  11   1        8.03       11.02      2.59 o 
  -9  11   1       22.60       21.23      2.48 o 
  -8  11   1       55.07       63.52      4.52 o 
  -7  11   1      797.20      732.37     14.44 o 
  -6  11   1     1448.08     1435.89     24.98 o 
  -5  11   1      279.88      261.34     23.98 o 
  -4  11   1      165.33      171.41      5.48 o 
  -3  11   1      349.33      352.62     14.38 o 
  -2  11   1     2299.02     2362.54     67.72 o 
  -1  11   1       38.40       25.96      2.10 o 
   0  11   1      792.64      839.49     24.09 o 
   1  11   1     1634.74     1593.92    124.00 o 
   2  11   1     1572.92     1711.43    119.47 o 
   3  11   1      785.66      865.09     19.40 o 
   4  11   1        8.59       11.71      2.02 o 
   5  11   1      421.68      416.37      9.17 o 
   6  11   1      163.90      170.18      8.80 o 
   7  11   1      488.97      512.94     40.20 o 
   8  11   1       84.37       83.80      8.41 o 
   9  11   1        5.78        5.03      1.74 o 
 -10  12   1      125.63      124.08     11.02 o 
  -9  12   1       21.48       30.19      5.85 o 
  -8  12   1       96.63       88.01     10.34 o 
  -7  12   1       71.98       62.64      5.22 o 
  -6  12   1       16.13       10.08      3.93 o 
  -5  12   1        1.44        3.50      1.43 o 
  -4  12   1      255.09      250.40     15.37 o 
  -3  12   1        8.17       10.99      1.98 o 
  -2  12   1       17.82       23.30      2.53 o 
  -1  12   1       55.50       46.97      3.34 o 
   0  12   1       72.97       63.86      3.23 o 
   1  12   1        6.92        6.80      1.86 o 
   2  12   1      148.12      144.16     13.12 o 
   3  12   1       74.20       78.71      7.05 o 
   4  12   1      215.12      220.57      6.57 o 
   5  12   1      467.12      486.68     10.77 o 
   6  12   1      182.66      195.84      9.35 o 
   7  12   1       10.69       11.85      2.27 o 
   8  12   1      219.08      226.35     18.03 o 
   9  12   1       58.08       68.83      5.89 o 
  -9  13   1       55.18       49.66      3.16 o 
  -8  13   1        7.99        8.10      2.04 o 
  -7  13   1       14.18       15.69      3.09 o 
  -6  13   1        8.73        8.82      2.63 o 
  -5  13   1      135.83      146.75      8.70 o 
  -4  13   1      262.89      278.88     12.46 o 
  -3  13   1       49.61       51.26      6.48 o 
  -2  13   1        4.29        6.94      2.98 o 
  -1  13   1       52.47       55.97      4.67 o 
   0  13   1       74.53       72.35      3.59 o 
   1  13   1      173.08      175.38      5.61 o 
   2  13   1       21.66       20.91      2.29 o 
   3  13   1       10.45       18.94      2.57 o 
   4  13   1      597.20      618.62     12.98 o 
   5  13   1        2.07       -0.69      2.57 o 
   6  13   1       95.52       98.83      5.27 o 
   7  13   1       15.02       15.35      5.30 o 
   8  13   1       89.27       94.32      4.51 o 
   9  13   1       31.91       43.62      4.27 o 
  -9  14   1       16.57       17.37      1.99 o 
  -8  14   1        1.83        1.41      2.27 o 
  -7  14   1     1137.24     1206.24     21.82 o 
  -6  14   1        5.41        2.81      2.38 o 
  -5  14   1      105.53      100.69      8.58 o 
  -4  14   1       82.91       73.64      3.88 o 
  -3  14   1       11.04        9.90      1.88 o 
  -2  14   1     1283.63     1305.04     57.70 o 
  -1  14   1       37.50       32.32      2.89 o 
   0  14   1      490.05      479.25     10.84 o 
   1  14   1        2.26        0.86      1.98 o 
   2  14   1      152.12      150.48      5.33 o 
   3  14   1      237.82      246.69      7.06 o 
   4  14   1      746.25      724.00     14.34 o 
   5  14   1      140.59      126.84      5.97 o 
   6  14   1      555.20      537.36     21.20 o 
   7  14   1      152.50      168.78     17.75 o 
   8  14   1      445.09      471.25     28.38 o 
  -8  15   1      126.56      134.33      7.01 o 
  -7  15   1      142.96      138.61     13.47 o 
  -6  15   1       35.63       33.77      3.09 o 
  -5  15   1      307.63      302.51      8.96 o 
  -4  15   1       13.53       13.85      2.59 o 
  -3  15   1     1497.01     1391.57     53.83 o 
  -2  15   1      804.08      782.33     16.01 o 
  -1  15   1      649.35      617.38     21.41 o 
   0  15   1      240.26      216.82      6.41 o 
   1  15   1      456.00      426.12      9.25 o 
   2  15   1       99.30       93.18      5.70 o 
   3  15   1       85.91       76.35      4.47 o 
   4  15   1      699.69      688.82     14.00 o 
   5  15   1        2.23        3.70      1.76 o 
   6  15   1      115.01      120.85      5.49 o 
   7  15   1        8.64        5.16      1.95 o 
   8  15   1      217.26      234.74     11.26 o 
  -8  16   1        8.97        9.24      1.63 o 
  -7  16   1      140.19      137.12      5.25 o 
  -6  16   1      263.17      220.61      7.10 o 
  -5  16   1        4.34        7.80      4.28 o 
  -4  16   1     1512.83     1445.21     41.04 o 
  -3  16   1      815.07      805.61     16.38 o 
  -2  16   1      332.75      311.21      8.98 o 
  -1  16   1     2697.49     2481.40     34.65 o 
   0  16   1      336.03      330.47     16.54 o 
   1  16   1      147.29      146.09     21.28 o 
   2  16   1     3162.87     2942.71     50.64 o 
   3  16   1      133.31      143.72      9.09 o 
   4  16   1       58.42       64.83      6.28 o 
   5  16   1      467.02      471.99     12.06 o 
   6  16   1       99.04       88.49      4.51 o 
   7  16   1        8.96        7.14      1.88 o 
  -7  17   1       23.66       21.61      2.23 o 
  -6  17   1        8.61        5.54      1.86 o 
  -5  17   1      521.43      498.34     10.88 o 
  -4  17   1       96.52       91.51      4.83 o 
  -3  17   1      213.59      173.14      6.72 o 
  -2  17   1        4.19        5.12      2.27 o 
  -1  17   1      656.15      626.80     13.19 o 
   0  17   1      288.26      267.96      8.56 o 
   1  17   1      265.25      283.01      8.71 o 
   2  17   1      203.26      199.36      9.40 o 
   3  17   1        3.82        5.30      3.11 o 
   4  17   1      456.58      461.20     35.45 o 
   5  17   1      110.29      128.25      5.20 o 
   6  17   1      350.65      381.24     31.03 o 
   7  17   1       53.73       49.78      3.05 o 
  -6  18   1        2.36        3.22      1.35 o 
  -5  18   1        5.35        9.52      1.61 o 
  -4  18   1      258.39      232.18      7.28 o 
  -3  18   1        9.71        7.86      3.73 o 
  -2  18   1       41.51       41.98      3.58 o 
  -1  18   1       11.57        9.97      3.89 o 
   0  18   1       28.77       25.60      3.04 o 
   1  18   1      162.69      167.01      6.47 o 
   2  18   1        1.82        3.68      1.58 o 
   3  18   1      142.49      162.68      9.58 o 
   4  18   1      150.76      143.15     16.88 o 
   5  18   1       42.92       46.93      6.28 o 
   6  18   1       35.65       35.79      4.90 o 
  -6  19   1       37.12       46.62      2.54 o 
  -5  19   1        2.99        4.80      2.67 o 
  -4  19   1        0.04       -1.27      2.30 o 
  -3  19   1       13.56       18.43      2.20 o 
  -2  19   1       68.55       63.31      3.90 o 
  -1  19   1       58.30       49.89      3.50 o 
   0  19   1       54.47       46.53      4.74 o 
   1  19   1      193.82      187.02      6.54 o 
   2  19   1        0.09        1.23      1.48 o 
   3  19   1       26.75       26.19      2.72 o 
   4  19   1        2.17        2.95      2.70 o 
   5  19   1       30.03       34.95      2.43 o 
  -5  20   1        0.02       -1.49      1.49 o 
  -4  20   1      112.42      102.44      6.49 o 
  -3  20   1        0.39       -0.20      1.47 o 
  -2  20   1       59.35       56.34      3.51 o 
  -1  20   1       35.03       32.64      2.69 o 
   0  20   1      165.44      167.13      5.93 o 
   1  20   1        0.01        0.00      1.82 o 
   2  20   1      128.99      139.03      6.90 o 
   3  20   1       42.63       37.69      3.57 o 
   4  20   1       28.09       31.31      4.51 o 
  -3  21   1        0.37        0.75      2.06 o 
  -2  21   1       55.43       60.02      3.16 o 
  -1  21   1       43.17       42.96      3.63 o 
   0  21   1      110.80      115.12      4.60 o 
   1  21   1       11.52       18.60      2.10 o 
   2  21   1       13.09       12.29      1.51 o 
   3  21   1        0.40       -1.35      1.35 o 
   0  22   1       66.17       65.08      3.32 o 
 -11   0   2      127.56      130.78      7.42 o 
 -10   0   2       48.60       46.03      4.86 o 
  -9   0   2     3401.17     2954.63     54.45 o 
  -8   0   2     2376.86     2304.78     45.48 o 
  -7   0   2      588.21      534.23     15.20 o 
  -6   0   2      130.07      100.42      5.27 o 
  -5   0   2     2127.06     2026.07     34.32 o 
  -4   0   2     4832.06     4904.18     62.28 o 
  -3   0   2     3751.47     3901.02     49.33 o 
  -2   0   2     4911.86     4457.84     53.12 o 
  -1   0   2    22877.35    21746.77    397.12 o 
   0   0   2    23444.88    27233.78    471.80 o 
   1   0   2    96542.46    89476.79   1206.84 o 
   2   0   2      324.60      217.29      6.14 o 
   3   0   2      834.96      744.95     16.40 o 
   4   0   2        0.45       -0.35      2.43 o 
   5   0   2     1813.35     1701.28     32.72 o 
   6   0   2      529.56      476.33     14.10 o 
   7   0   2      132.14      114.20      6.49 o 
   8   0   2       14.03       13.16      3.11 o 
   9   0   2       69.63       62.47      5.88 o 
  10   0   2        1.88        3.25      3.75 o 
  11   0   2      332.77      331.08      9.94 o 
 -11   1   2       32.11       28.98      2.99 o 
 -10   1   2      299.14      296.29      8.68 o 
  -9   1   2       32.13       33.77      3.32 o 
  -8   1   2      177.86      155.19      5.40 o 
  -7   1   2      307.72      331.89      7.39 o 
  -6   1   2     1258.27     1193.24     18.99 o 
  -5   1   2      874.97      884.98     53.46 o 
  -4   1   2     1848.81     1994.25     74.79 o 
  -3   1   2     1707.86     1596.22     28.82 o 
  -2   1   2        5.15        8.02      1.47 o 
  -1   1   2     1757.03     1736.60     67.52 o 
   0   1   2       35.29       63.84      1.91 o 
   1   1   2     8737.33     7738.56     61.20 o 
   2   1   2     8694.94     7860.62    289.19 o 
   3   1   2      502.85      411.83     11.32 o 
   4   1   2       78.45      103.20      4.20 o 
   5   1   2      371.43      369.23      8.12 o 
   6   1   2      630.59      566.21     11.13 o 
   7   1   2      829.06      730.14     29.91 o 
   8   1   2       18.33       21.49      4.12 o 
   9   1   2      239.28      225.46      9.80 o 
  10   1   2      258.78      268.89      7.68 o 
  11   1   2       33.13       35.34      2.37 o 
 -11   2   2      355.88      378.61     16.04 o 
 -10   2   2      272.99      289.24      8.62 o 
  -9   2   2       74.81       78.84      4.81 o 
  -8   2   2     1385.84     1354.50     23.51 o 
  -7   2   2        8.21        4.33      1.42 o 
  -6   2   2      147.10      134.12      4.27 o 
  -5   2   2       66.06       70.23     10.18 o 
  -4   2   2      725.09      724.21     13.30 o 
  -3   2   2      775.80      820.52     42.21 o 
  -2   2   2     1999.63     1906.63    153.40 o 
  -1   2   2      665.86      640.62     61.81 o 
   0   2   2    11818.66    11848.52   1855.95 o 
   1   2   2     1517.68     1469.56     33.32 o 
   2   2   2      871.44      778.00     25.39 o 
   3   2   2     1047.75     1065.11     14.78 o 
   4   2   2      209.49      212.71     12.78 o 
   5   2   2      484.96      429.29     21.89 o 
   6   2   2      179.70      173.42      8.93 o 
   7   2   2      303.08      282.46      7.33 o 
   8   2   2        0.90       -0.11      1.98 o 
   9   2   2      388.64      368.96     14.10 o 
  10   2   2      110.92      118.08      4.98 o 
  11   2   2       26.92       22.39      2.04 o 
 -11   3   2      111.71      123.51      4.83 o 
 -10   3   2        1.48        5.27      2.50 o 
  -9   3   2       14.55        6.29      2.76 o 
  -8   3   2      149.40      140.73      5.26 o 
  -7   3   2       73.76       73.02     11.39 o 
  -6   3   2      417.56      454.07     20.98 o 
  -5   3   2       32.26       33.38      2.14 o 
  -4   3   2      318.10      369.83     35.88 o 
  -3   3   2      222.54      270.27     29.35 o 
  -2   3   2       59.05       82.00      5.51 o 
  -1   3   2     2088.46     2243.76    306.83 o 
   0   3   2       63.64       61.38     11.37 o 
   1   3   2     3374.90     3660.61    174.67 o 
   2   3   2      874.56      894.42     45.93 o 
   3   3   2     1437.17     1384.08     85.99 o 
   4   3   2      275.79      272.63      6.35 o 
   5   3   2       18.45       19.40      1.97 o 
   6   3   2       96.63       92.61      5.33 o 
   7   3   2      184.50      194.76      6.01 o 
   8   3   2       21.91       19.54      3.07 o 
   9   3   2       21.58       18.35      5.57 o 
  10   3   2       68.18       61.52      3.76 o 
  11   3   2        1.78        2.82      1.16 o 
 -11   4   2        0.18        1.51      2.07 o 
 -10   4   2        1.83       -0.61      3.21 o 
  -9   4   2       88.24       72.84      4.36 o 
  -8   4   2        2.18        1.96      2.87 o 
  -7   4   2      109.89      106.14      8.84 o 
  -6   4   2       11.25       16.36      2.36 o 
  -5   4   2      756.75      762.96     61.94 o 
  -4   4   2      431.43      500.85     35.23 o 
  -3   4   2      175.02      210.53     25.11 o 
  -2   4   2      906.56      829.42    144.80 o 
  -1   4   2     7093.08     7093.67   1155.27 o 
   0   4   2      572.52      570.67      9.28 o 
   1   4   2     2114.65     2140.15     25.44 o 
   2   4   2     1374.16     1360.85     67.07 o 
   3   4   2      162.79      165.10      5.81 o 
   4   4   2        3.08        4.02      1.20 o 
   5   4   2      116.90      107.78      3.91 o 
   6   4   2     1337.02     1299.21     21.89 o 
   7   4   2      529.79      475.54     11.06 o 
   8   4   2      300.96      283.32      8.76 o 
   9   4   2       66.47       58.36      3.93 o 
  10   4   2       75.90       76.62      8.51 o 
 -11   5   2      216.44      244.38     15.76 o 
 -10   5   2       92.45      102.81      5.05 o 
  -9   5   2      922.99      871.86     18.81 o 
  -8   5   2       82.82       76.11      3.97 o 
  -7   5   2      209.20      231.45      7.04 o 
  -6   5   2      387.58      342.70     37.09 o 
  -5   5   2      162.40      176.83     22.25 o 
  -4   5   2     1056.81     1139.30    156.53 o 
  -3   5   2       86.53       69.93     12.08 o 
  -2   5   2        9.24       13.03      3.63 o 
  -1   5   2      116.19      149.04     16.47 o 
   0   5   2       73.14       70.99      5.42 o 
   1   5   2     2580.91     2778.51    163.24 o 
   2   5   2      125.59      131.04      5.80 o 
   3   5   2      279.84      261.53      7.95 o 
   4   5   2      215.14      208.82      6.86 o 
   5   5   2      151.07      156.50      4.72 o 
   6   5   2       45.92       56.25      3.25 o 
   7   5   2        1.35        1.62      2.71 o 
   8   5   2       58.13       53.59      9.17 o 
   9   5   2      119.71      115.16      5.46 o 
  10   5   2        1.33        3.14      1.58 o 
 -11   6   2      946.66      976.10     63.80 o 
 -10   6   2       27.39       31.36      3.01 o 
  -9   6   2       58.27       70.03      4.22 o 
  -8   6   2       28.16       26.80      3.27 o 
  -7   6   2     3152.43     2943.74    135.33 o 
  -6   6   2     1666.66     1755.20    192.05 o 
  -5   6   2     1659.10     1660.53    225.34 o 
  -4   6   2     4516.39     4427.10    571.84 o 
  -3   6   2     3488.95     3687.91    574.07 o 
  -2   6   2       46.49       60.37      8.21 o 
  -1   6   2      990.83     1060.71     85.00 o 
   0   6   2      112.67      141.97      3.55 o 
   1   6   2      599.27      704.56     32.48 o 
   2   6   2      101.53      103.68      3.30 o 
   3   6   2        2.71        4.30      1.16 o 
   4   6   2     1786.51     1827.99     26.63 o 
   5   6   2      301.01      318.10      7.11 o 
   6   6   2      313.38      309.83      7.56 o 
   7   6   2       15.37       16.34      5.47 o 
   8   6   2      699.00      725.02     29.18 o 
   9   6   2        7.43        3.12      2.13 o 
  10   6   2       13.59       15.52      3.30 o 
 -11   7   2       37.86       47.91      2.96 o 
 -10   7   2      118.17      125.13      5.38 o 
  -9   7   2      145.42      140.23      6.10 o 
  -8   7   2       10.27        4.95      2.12 o 
  -7   7   2      103.77       92.43      4.26 o 
  -6   7   2     1089.49     1068.44    114.51 o 
  -5   7   2       25.35       35.38      3.48 o 
  -4   7   2      105.66       97.65      8.19 o 
  -3   7   2       83.34      140.75     24.87 o 
  -2   7   2     3717.49     4286.20    608.86 o 
  -1   7   2      149.73      129.25      7.93 o 
   0   7   2     3864.19     4360.59     42.25 o 
   1   7   2      416.84      439.25     17.10 o 
   2   7   2        0.16        1.30      1.06 o 
   3   7   2      331.01      307.66     13.88 o 
   4   7   2      621.72      593.46     13.19 o 
   5   7   2       26.39       31.62      2.53 o 
   6   7   2      287.52      275.96     12.71 o 
   7   7   2       32.84       35.94      4.92 o 
   8   7   2       43.82       42.31      3.60 o 
   9   7   2       20.25       19.94      2.57 o 
  10   7   2       32.82       31.21      2.48 o 
 -11   8   2      214.89      236.99     24.11 o 
 -10   8   2       62.75       44.60      4.63 o 
  -9   8   2      489.25      483.67     19.88 o 
  -8   8   2        5.89        7.35      3.47 o 
  -7   8   2       19.37       14.26      2.54 o 
  -6   8   2        1.86        1.29      1.81 o 
  -5   8   2     1458.79     1475.51    170.93 o 
  -4   8   2       63.59       53.26      7.29 o 
  -3   8   2      835.55      909.13    111.71 o 
  -2   8   2     1220.45     1243.27    148.06 o 
  -1   8   2     1229.95     1362.74    117.50 o 
   0   8   2     1132.28     1396.07     19.26 o 
   1   8   2      573.33      706.35     59.80 o 
   2   8   2     1243.16     1242.78     67.99 o 
   3   8   2     1471.27     1541.38     47.79 o 
   4   8   2        3.43        3.59      1.83 o 
   5   8   2       17.01       18.32      2.27 o 
   6   8   2     1473.60     1494.82     59.64 o 
   7   8   2      348.45      345.06     20.26 o 
   8   8   2      399.90      403.63     15.19 o 
   9   8   2       32.71       31.02      2.88 o 
  10   8   2      206.41      212.16     16.83 o 
 -10   9   2      140.65      143.57      9.77 o 
  -9   9   2       11.56       10.84      4.54 o 
  -8   9   2      303.63      290.95      8.77 o 
  -7   9   2      253.97      257.53      8.52 o 
  -6   9   2       85.42       90.16     11.18 o 
  -5   9   2       91.33       94.97     13.12 o 
  -4   9   2       39.39       41.62      4.51 o 
  -3   9   2        0.55       -1.26      1.43 o 
  -2   9   2      126.97      172.18     16.89 o 
  -1   9   2        5.25       -0.30      2.03 o 
   0   9   2      151.16      163.98      4.58 o 
   1   9   2       66.27       67.79      5.48 o 
   2   9   2        3.04        0.85      1.89 o 
   3   9   2     1085.81     1138.89     35.93 o 
   4   9   2      172.12      164.12      5.22 o 
   5   9   2      156.05      171.39      5.63 o 
   6   9   2      600.84      617.27     26.34 o 
   7   9   2       42.97       49.36      3.98 o 
   8   9   2       57.57       61.30      4.10 o 
   9   9   2       28.01       28.48      2.90 o 
  10   9   2      152.00      159.77     15.88 o 
 -10  10   2        8.27        9.73      1.74 o 
  -9  10   2       22.07       25.55      2.72 o 
  -8  10   2        1.02        2.20      3.61 o 
  -7  10   2      110.42      105.48      6.60 o 
  -6  10   2       70.79       71.03      5.83 o 
  -5  10   2      421.48      414.92     41.14 o 
  -4  10   2       31.81       31.37      2.78 o 
  -3  10   2       63.27       74.08     10.14 o 
  -2  10   2      191.18      218.17     20.63 o 
  -1  10   2        0.92        1.70      1.58 o 
   0  10   2       79.94       95.58      3.66 o 
   1  10   2       11.35       10.45      3.83 o 
   2  10   2      190.40      200.27      5.50 o 
   3  10   2      495.22      570.78     18.36 o 
   4  10   2      518.08      511.51     11.22 o 
   5  10   2       15.54       16.65      3.31 o 
   6  10   2      167.69      171.98      9.21 o 
   7  10   2       51.49       51.25      3.87 o 
   8  10   2        0.36        2.17      2.04 o 
   9  10   2       31.63       32.71      5.70 o 
 -10  11   2      331.63      327.98     23.21 o 
  -9  11   2        2.33        2.22      2.56 o 
  -8  11   2       91.84       74.05      4.56 o 
  -7  11   2        6.52        4.34      1.95 o 
  -6  11   2      871.39      867.10     29.57 o 
  -5  11   2      157.86      166.80     10.00 o 
  -4  11   2       20.65       22.40      2.33 o 
  -3  11   2      219.84      216.61     12.88 o 
  -2  11   2      569.96      553.61     35.86 o 
  -1  11   2      282.66      273.37     28.99 o 
   0  11   2       26.03       17.20      2.24 o 
   1  11   2       31.36       35.52      3.14 o 
   2  11   2      373.17      407.50     23.92 o 
   3  11   2       85.54       83.73      7.29 o 
   4  11   2      487.86      495.33     11.21 o 
   5  11   2      431.53      456.66      9.75 o 
   6  11   2      369.58      375.06     10.17 o 
   7  11   2      460.73      448.18     31.91 o 
   8  11   2       21.15       23.74      2.78 o 
   9  11   2       25.70       25.05      2.86 o 
 -10  12   2        0.61       -0.49      0.99 o 
  -9  12   2      150.62      159.19      8.02 o 
  -8  12   2      125.84      116.08      5.41 o 
  -7  12   2      428.74      381.28     15.69 o 
  -6  12   2      679.53      679.64     17.92 o 
  -5  12   2      182.41      166.43     16.36 o 
  -4  12   2      487.09      444.39     12.50 o 
  -3  12   2     2988.44     3034.02    223.26 o 
  -2  12   2       60.54       60.68      3.31 o 
  -1  12   2      381.66      382.55      8.62 o 
   0  12   2        6.14        7.50      2.31 o 
   1  12   2      158.08      143.50      7.96 o 
   2  12   2     1259.78     1365.55     23.10 o 
   3  12   2     1190.34     1232.68     26.80 o 
   4  12   2       41.82       44.11      6.24 o 
   5  12   2      725.84      729.54     14.45 o 
   6  12   2       14.24       20.25      4.54 o 
   7  12   2      617.27      639.08     44.29 o 
   8  12   2      440.51      427.33     20.52 o 
   9  12   2        1.09       -0.48      1.55 o 
  -9  13   2      118.93      142.92      4.98 o 
  -8  13   2        0.69        0.39      1.32 o 
  -7  13   2      194.55      193.67      7.17 o 
  -6  13   2     1923.55     1835.56     96.18 o 
  -5  13   2      449.49      470.44     21.10 o 
  -4  13   2       24.33       17.79      2.55 o 
  -3  13   2     2131.26     1995.38     52.19 o 
  -2  13   2      199.36      230.13     22.05 o 
  -1  13   2       95.71       93.16      4.12 o 
   0  13   2      194.24      188.47      5.76 o 
   1  13   2      257.22      243.30     11.54 o 
   2  13   2       75.52       72.04      3.80 o 
   3  13   2      553.17      542.08     12.12 o 
   4  13   2       53.09       51.18      6.66 o 
   5  13   2       94.02      108.23     11.77 o 
   6  13   2       98.41      111.00      5.42 o 
   7  13   2       34.84       36.36      6.84 o 
   8  13   2      218.40      244.11     21.29 o 
  -9  14   2        6.95        4.59      1.95 o 
  -8  14   2      267.38      288.36     13.45 o 
  -7  14   2      802.83      853.01     17.77 o 
  -6  14   2       85.85      108.45      5.48 o 
  -5  14   2      109.16      107.51      5.66 o 
  -4  14   2       71.80       68.39      3.86 o 
  -3  14   2       45.16       51.26      3.41 o 
  -2  14   2      731.84      749.09     59.73 o 
  -1  14   2      624.30      637.81     15.36 o 
   0  14   2      129.23      137.11      5.15 o 
   1  14   2        1.58       -0.48      1.91 o 
   2  14   2      145.28      145.16     12.34 o 
   3  14   2      427.45      457.89      9.82 o 
   4  14   2      371.50      365.04     25.22 o 
   5  14   2       75.24       81.45     10.02 o 
   6  14   2       88.43      104.20      4.93 o 
   7  14   2       60.92       69.38      7.50 o 
   8  14   2       19.22       19.93      2.16 o 
  -8  15   2       65.29       71.47      3.70 o 
  -7  15   2        1.88        2.15      1.90 o 
  -6  15   2        8.08       13.20      2.36 o 
  -5  15   2        4.22        4.07      3.68 o 
  -4  15   2        3.23        7.41      2.21 o 
  -3  15   2       29.05       33.38      4.64 o 
  -2  15   2       36.11       25.25      2.55 o 
  -1  15   2      514.62      476.36     12.27 o 
   0  15   2      242.84      226.20      6.78 o 
   1  15   2      393.02      366.10     15.51 o 
   2  15   2       15.02       24.53      2.90 o 
   3  15   2       38.63       38.75      8.07 o 
   4  15   2      130.39      126.82      8.47 o 
   5  15   2      292.99      289.12     11.22 o 
   6  15   2        0.30       -0.10      2.02 o 
   7  15   2      292.17      275.88     24.26 o 
  -8  16   2       55.11       56.23      2.97 o 
  -7  16   2      271.57      263.27      7.19 o 
  -6  16   2        1.99        0.65      2.23 o 
  -5  16   2      122.58      131.99      5.69 o 
  -4  16   2       33.54       36.00      3.24 o 
  -3  16   2       76.48       74.28      4.50 o 
  -2  16   2       15.87        9.29      4.09 o 
  -1  16   2       65.28       53.43      4.00 o 
   0  16   2      217.13      235.59      7.91 o 
   1  16   2       48.99       43.03      3.87 o 
   2  16   2      126.84      120.09     13.66 o 
   3  16   2        4.25        3.33      3.07 o 
   4  16   2      172.91      182.75     11.87 o 
   5  16   2       76.18       85.77      5.73 o 
   6  16   2       35.39       42.20      7.32 o 
   7  16   2        0.03       -1.24      3.02 o 
  -7  17   2       13.62       12.77      1.94 o 
  -6  17   2        0.04       -2.20      3.33 o 
  -5  17   2        3.47        2.69      2.30 o 
  -4  17   2        0.04        0.27      1.94 o 
  -3  17   2       26.86       13.32      2.76 o 
  -2  17   2      113.47       93.34      5.07 o 
  -1  17   2     1423.12     1287.35     28.63 o 
   0  17   2        0.07       -0.44      2.37 o 
   1  17   2      684.55      657.39     16.91 o 
   2  17   2        0.77        1.56      1.58 o 
   3  17   2       39.81       42.44      5.47 o 
   4  17   2       65.87       62.98      4.08 o 
   5  17   2       75.47       76.78      4.13 o 
   6  17   2       18.13       15.09      2.03 o 
  -6  18   2       73.99       95.09      3.97 o 
  -5  18   2        8.18        9.05      1.82 o 
  -4  18   2      128.16      112.24      5.00 o 
  -3  18   2       45.69       37.16      3.19 o 
  -2  18   2      281.69      256.24     14.69 o 
  -1  18   2       10.51       13.28      2.82 o 
   0  18   2       51.88       53.40      7.98 o 
   1  18   2       48.49       49.63      4.82 o 
   2  18   2      248.23      234.54      8.19 o 
   3  18   2      242.47      234.37     10.66 o 
   4  18   2      319.03      309.28     23.36 o 
   5  18   2        5.17        3.35      2.08 o 
   6  18   2       86.45       96.47     11.68 o 
  -6  19   2      179.44      209.58      9.12 o 
  -5  19   2       23.68       21.98      2.16 o 
  -4  19   2       22.61       24.31      2.39 o 
  -3  19   2      265.23      237.78      6.98 o 
  -2  19   2       83.43       85.67      4.19 o 
  -1  19   2        0.08        4.68      6.28 o 
   0  19   2      180.94      180.35      6.28 o 
   1  19   2      982.15      953.65     18.23 o 
   2  19   2       47.86       49.63      3.40 o 
   3  19   2      201.94      181.75     25.39 o 
   4  19   2        5.14        5.18      2.42 o 
   5  19   2      151.06      137.97     13.26 o 
  -4  20   2      304.97      289.35      8.61 o 
  -3  20   2      160.20      128.00      4.75 o 
  -2  20   2      212.11      211.00      6.24 o 
  -1  20   2      374.61      389.55     15.82 o 
   0  20   2       19.80       20.67      2.48 o 
   1  20   2      503.49      516.26     13.16 o 
   2  20   2      339.59      357.77     30.91 o 
   3  20   2       52.50       54.24      4.25 o 
   4  20   2      143.22      151.00     14.43 o 
  -3  21   2       61.71       57.00      4.24 o 
  -2  21   2      162.73      161.58      5.58 o 
  -1  21   2        1.70        3.48      3.29 o 
   0  21   2       93.94       86.83      3.87 o 
   1  21   2      120.83      130.83      4.36 o 
   2  21   2       21.53       23.36      1.99 o 
 -11   1   3       26.60       27.44      2.67 o 
 -10   1   3      154.06      151.26      6.10 o 
  -9   1   3       19.49       19.01      2.93 o 
  -8   1   3        7.01       14.58      9.01 o 
  -7   1   3        0.44        0.61      2.02 o 
  -6   1   3      129.54      150.77      9.40 o 
  -5   1   3       62.10       75.92      7.49 o 
  -4   1   3       49.31       31.12      1.96 o 
  -3   1   3      282.79      281.41      5.82 o 
  -2   1   3      402.53      403.18     15.42 o 
  -1   1   3     1302.78     1329.78     81.76 o 
   0   1   3      264.71      259.57     11.90 o 
   1   1   3     9214.86     8884.31    481.95 o 
   2   1   3       22.22       20.39      1.71 o 
   3   1   3     3421.88     3105.24     40.98 o 
   4   1   3     1022.57      924.05     29.74 o 
   5   1   3      121.06      106.51      4.02 o 
   6   1   3      232.60      219.07      7.71 o 
   7   1   3        4.03        4.49      1.80 o 
   8   1   3        2.50        2.77      2.59 o 
   9   1   3       68.55       60.82      4.05 o 
  10   1   3      136.43      125.68      4.93 o 
 -11   2   3      246.05      260.95      7.09 o 
 -10   2   3      200.71      182.48     13.76 o 
  -9   2   3     1274.83     1274.12     23.33 o 
  -8   2   3      569.18      523.10     14.45 o 
  -7   2   3     1007.54      989.58     18.91 o 
  -6   2   3       78.12       66.02      3.12 o 
  -5   2   3      660.55      608.39     32.64 o 
  -4   2   3     1970.71     2064.69    138.97 o 
  -3   2   3      541.14      585.87     18.66 o 
  -2   2   3     1218.86     1234.38     37.65 o 
  -1   2   3     3013.55     3187.65    114.80 o 
   0   2   3     4823.72     5613.18    101.73 o 
   1   2   3        4.69        3.30      1.10 o 
   2   2   3       18.27       25.77      1.63 o 
   3   2   3      762.59      689.94     15.43 o 
   4   2   3        2.06        8.33      4.65 o 
   5   2   3      279.30      239.61      6.09 o 
   6   2   3       96.34       97.45      4.92 o 
   7   2   3       63.92       58.26      3.49 o 
   8   2   3       73.36       66.68      4.40 o 
   9   2   3      261.70      286.69      8.12 o 
  10   2   3       29.11       22.65      2.38 o 
 -11   3   3      118.70      119.68     11.03 o 
 -10   3   3      137.58      149.71      9.13 o 
  -9   3   3      136.38      135.69      6.02 o 
  -8   3   3      551.35      517.96     11.71 o 
  -7   3   3     1721.43     1670.01     25.95 o 
  -6   3   3      239.17      215.43     14.72 o 
  -5   3   3     1149.90     1311.14     45.40 o 
  -4   3   3     3526.69     3639.64    248.13 o 
  -3   3   3      743.30      671.93     29.07 o 
  -2   3   3       51.66       64.12      2.45 o 
  -1   3   3       65.33       51.06      2.11 o 
   0   3   3     2483.22     2240.90    220.32 o 
   1   3   3      124.31      126.65      7.70 o 
   2   3   3     1041.89      978.02     51.33 o 
   3   3   3       86.85      105.59      7.15 o 
   4   3   3      641.60      645.86     21.04 o 
   5   3   3       16.18       18.81      2.56 o 
   6   3   3        4.63        1.00      1.59 o 
   7   3   3      343.66      336.70      8.29 o 
   8   3   3        3.50        4.25      1.58 o 
   9   3   3        1.02        0.07      3.09 o 
  10   3   3      172.62      188.17     15.04 o 
 -11   4   3      133.70      136.96      7.48 o 
 -10   4   3       14.44       14.83      5.42 o 
  -9   4   3       18.75       12.50      2.56 o 
  -8   4   3       82.05       92.40      4.50 o 
  -7   4   3      747.08      676.01     41.52 o 
  -6   4   3      116.11      126.64     11.65 o 
  -5   4   3      273.04      259.05     30.43 o 
  -4   4   3     2005.26     2271.70    273.98 o 
  -3   4   3        6.48       24.40      1.92 o 
  -2   4   3     1607.01     1487.46    204.66 o 
  -1   4   3      168.41      197.54     22.22 o 
   0   4   3       22.53       16.37      1.49 o 
   1   4   3     5492.97     5407.35    168.59 o 
   2   4   3      580.44      533.16     32.35 o 
   3   4   3      833.42      833.52     46.98 o 
   4   4   3      235.30      173.01      4.93 o 
   5   4   3      218.22      181.67      5.50 o 
   6   4   3      170.92      178.40      5.74 o 
   7   4   3      551.16      542.50     12.21 o 
   8   4   3       48.53       47.82      4.28 o 
   9   4   3        5.12        4.19      1.81 o 
  10   4   3      194.54      213.72      6.02 o 
 -11   5   3        3.46        4.66      1.65 o 
 -10   5   3      326.76      343.46     25.42 o 
  -9   5   3      246.67      229.53      7.74 o 
  -8   5   3      215.44      195.06      6.26 o 
  -7   5   3      264.76      262.14     31.18 o 
  -6   5   3      353.16      319.31     36.54 o 
  -5   5   3      449.46      451.18     50.51 o 
  -4   5   3      788.91      796.13     82.88 o 
  -3   5   3       11.93       25.03      1.91 o 
  -2   5   3     2158.03     2261.77    335.34 o 
  -1   5   3      649.13      688.90     69.51 o 
   0   5   3      269.48      277.60     10.58 o 
   1   5   3        8.20       11.17      1.54 o 
   2   5   3        1.75        4.79      1.38 o 
   3   5   3      131.39      140.02      4.26 o 
   4   5   3       56.71       54.01      3.11 o 
   5   5   3      110.17      110.75      4.38 o 
   6   5   3      229.75      219.26      6.46 o 
   7   5   3      270.96      280.04     19.93 o 
   8   5   3      152.20      163.46     10.40 o 
   9   5   3      200.12      206.32      7.37 o 
  10   5   3        2.40        2.26      1.94 o 
 -11   6   3       27.22       32.03      2.57 o 
 -10   6   3       10.77       13.51      2.13 o 
  -9   6   3        6.55        6.03      1.79 o 
  -8   6   3      202.65      206.96      7.26 o 
  -7   6   3      218.82      227.16     10.24 o 
  -6   6   3      539.36      502.12     31.79 o 
  -5   6   3      321.01      312.02     47.58 o 
  -4   6   3       64.99       62.41      6.42 o 
  -3   6   3       72.20       74.64     11.64 o 
  -2   6   3      213.67      194.16     11.96 o 
  -1   6   3      144.60      141.36     16.48 o 
   0   6   3      340.73      346.12      7.22 o 
   1   6   3      706.10      709.31     13.14 o 
   2   6   3       53.42       43.60      2.42 o 
   3   6   3      114.31      127.80      4.21 o 
   4   6   3      482.30      488.53     11.12 o 
   5   6   3       37.66       42.00      2.83 o 
   6   6   3       71.54       73.07      3.78 o 
   7   6   3       10.71        7.64      2.42 o 
   8   6   3       53.03       60.39      4.77 o 
   9   6   3       27.22       23.96      2.78 o 
  10   6   3      146.69      143.02      5.80 o 
 -11   7   3       10.18       13.92      1.98 o 
 -10   7   3        4.85        5.67      1.49 o 
  -9   7   3        1.01        1.35      2.96 o 
  -8   7   3      176.39      151.64     26.36 o 
  -7   7   3       39.30       30.44      2.75 o 
  -6   7   3       40.44       43.43      2.86 o 
  -5   7   3        0.18        1.35      1.52 o 
  -4   7   3       14.44       25.11      4.08 o 
  -3   7   3      756.64      794.22     93.46 o 
  -2   7   3      616.86      728.16     48.45 o 
  -1   7   3       57.83       41.89      4.60 o 
   0   7   3      616.10      653.56     21.37 o 
   1   7   3      651.61      753.64     72.64 o 
   2   7   3      309.38      319.58     36.22 o 
   3   7   3       21.24       23.85      1.91 o 
   4   7   3      220.09      185.72      5.54 o 
   5   7   3      220.14      227.80     16.54 o 
   6   7   3       76.41       78.77      4.16 o 
   7   7   3       77.55       76.66      4.78 o 
   8   7   3      368.03      369.24      9.48 o 
   9   7   3       12.77       15.73      2.55 o 
 -11   8   3      239.55      252.06     11.84 o 
 -10   8   3       15.61       11.56      2.10 o 
  -9   8   3      187.78      162.61      6.53 o 
  -8   8   3       66.78       59.06      8.14 o 
  -7   8   3      130.72      109.21      4.81 o 
  -6   8   3       46.91       44.75      4.49 o 
  -5   8   3       44.20       43.17      8.59 o 
  -4   8   3     1080.80     1102.12    154.45 o 
  -3   8   3       37.46       31.97      2.36 o 
  -2   8   3       74.05      115.23     10.73 o 
  -1   8   3        8.02        9.59      3.06 o 
   0   8   3       18.31       43.71      2.65 o 
   1   8   3       83.79       73.42      4.33 o 
   2   8   3     1011.27     1078.84     87.77 o 
   3   8   3        5.00        1.36      1.66 o 
   4   8   3       72.50       76.00      3.70 o 
   5   8   3       90.09       81.49      4.07 o 
   6   8   3       42.94       42.97      6.68 o 
   7   8   3      112.11      113.58      5.77 o 
   8   8   3      392.97      395.37     21.93 o 
   9   8   3        0.31        1.49      1.46 o 
 -10   9   3      294.25      360.88     29.66 o 
  -9   9   3       16.16       17.68      2.57 o 
  -8   9   3      135.23      113.87      5.48 o 
  -7   9   3       18.53       20.33      3.03 o 
  -6   9   3     1092.27     1099.31     39.17 o 
  -5   9   3       24.31       17.38      2.11 o 
  -4   9   3      836.77      812.96     52.71 o 
  -3   9   3      416.78      458.19     55.78 o 
  -2   9   3      168.74      211.10     25.42 o 
  -1   9   3      282.08      275.70      8.73 o 
   0   9   3     2024.73     2119.86     41.77 o 
   1   9   3        0.38        0.79      1.87 o 
   2   9   3        3.07        7.54      3.94 o 
   3   9   3     2077.44     2141.91     54.29 o 
   4   9   3      102.64      108.96      8.26 o 
   5   9   3        4.72        6.66      2.76 o 
   6   9   3        5.40        6.91      2.87 o 
   7   9   3      791.30      760.73     26.21 o 
   8   9   3      138.52      138.86     13.54 o 
   9   9   3      146.31      150.53     13.92 o 
 -10  10   3       75.13       78.08      7.19 o 
  -9  10   3      264.23      278.68     20.63 o 
  -8  10   3      514.44      510.02     15.10 o 
  -7  10   3     1052.34      962.07     20.07 o 
  -6  10   3      503.81      427.48     14.16 o 
  -5  10   3     4354.87     4302.46    300.11 o 
  -4  10   3      488.23      480.31     28.36 o 
  -3  10   3       99.42       78.27      3.96 o 
  -2  10   3      626.24      588.54     44.66 o 
  -1  10   3     4035.99     4437.47    116.99 o 
   0  10   3      429.50      466.51     10.96 o 
   1  10   3     1313.87     1384.36     57.60 o 
   2  10   3       24.45       23.66      2.63 o 
   3  10   3      214.68      213.27      6.99 o 
   4  10   3       77.32       82.36      5.88 o 
   5  10   3      101.64      104.56      4.62 o 
   6  10   3       69.97       81.01     15.22 o 
   7  10   3       13.49       10.32      2.73 o 
   8  10   3      428.41      463.56     21.78 o 
   9  10   3       80.67       76.77      7.18 o 
 -10  11   3      294.90      310.78     28.35 o 
  -9  11   3      156.36      162.94      9.25 o 
  -8  11   3        0.04       -0.63      1.79 o 
  -7  11   3       40.84       47.13      3.84 o 
  -6  11   3     1907.15     1790.73     28.73 o 
  -5  11   3      996.22      937.09     49.78 o 
  -4  11   3      633.03      620.25     33.36 o 
  -3  11   3       11.69       15.08      2.29 o 
  -2  11   3        3.51        1.21      1.82 o 
  -1  11   3      742.76      702.80     14.08 o 
   0  11   3     1117.01     1078.03     31.45 o 
   1  11   3      114.63      112.95     13.05 o 
   2  11   3       44.32       30.84      2.86 o 
   3  11   3     1178.88     1121.65     75.00 o 
   4  11   3      116.17      125.53      9.15 o 
   5  11   3     1048.71     1059.03     25.35 o 
   6  11   3       88.53       95.71      5.16 o 
   7  11   3      293.21      307.00     33.99 o 
   8  11   3       11.62       13.81      2.04 o 
  -9  12   3       84.47       86.58      6.96 o 
  -8  12   3       16.65       14.55      7.34 o 
  -7  12   3       38.78       34.39      3.45 o 
  -6  12   3        2.67        3.92      2.42 o 
  -5  12   3        2.67        3.87      2.27 o 
  -4  12   3      366.61      362.59     27.76 o 
  -3  12   3       94.31       84.45      4.16 o 
  -2  12   3       99.95       88.97      4.27 o 
  -1  12   3      122.15      146.50      5.08 o 
   0  12   3        2.22        9.55      4.00 o 
   1  12   3      293.71      299.95     20.63 o 
   2  12   3      226.68      243.02      9.88 o 
   3  12   3       32.90       31.35      5.88 o 
   4  12   3      342.56      348.11     14.24 o 
   5  12   3      480.82      491.36     42.28 o 
   6  12   3      226.74      240.41     14.89 o 
   7  12   3      267.41      283.71     20.14 o 
   8  12   3       27.40       30.27      2.52 o 
  -9  13   3        8.96        8.19      1.69 o 
  -8  13   3       12.74       18.27      2.10 o 
  -7  13   3        3.01        5.71      1.77 o 
  -6  13   3        2.39        1.52      2.14 o 
  -5  13   3      466.84      476.98     11.41 o 
  -4  13   3      131.25      129.57      5.21 o 
  -3  13   3      270.99      277.20      8.93 o 
  -2  13   3       96.59       94.53      4.28 o 
  -1  13   3       13.40       10.38      1.90 o 
   0  13   3      248.18      243.63     17.44 o 
   1  13   3       35.09       35.75      3.32 o 
   2  13   3      217.46      214.53     13.93 o 
   3  13   3        4.87        8.39      3.46 o 
   4  13   3        8.74       15.33      2.46 o 
   5  13   3      573.14      605.51     12.97 o 
   6  13   3       12.79       16.54      2.60 o 
   7  13   3       13.25       16.23      4.86 o 
   8  13   3        0.30        0.36      1.68 o 
  -9  14   3        2.93        5.12      2.69 o 
  -8  14   3       52.40       64.65      3.49 o 
  -7  14   3      233.80      281.72     10.56 o 
  -6  14   3      312.30      372.92     11.63 o 
  -5  14   3       38.38       37.18      3.61 o 
  -4  14   3      429.11      425.47     10.80 o 
  -3  14   3      180.30      194.01      6.39 o 
  -2  14   3       33.18       34.39      2.91 o 
  -1  14   3     1149.06     1099.28     21.46 o 
   0  14   3      235.08      211.98      6.58 o 
   1  14   3      314.79      329.63      8.31 o 
   2  14   3      109.76      103.27      5.24 o 
   3  14   3       14.46       12.69      2.56 o 
   4  14   3        4.09        4.18      2.18 o 
   5  14   3      439.55      439.39     13.57 o 
   6  14   3       31.74       39.98      4.29 o 
   7  14   3       51.22       49.55      4.68 o 
  -8  15   3       21.18       14.92      2.03 o 
  -7  15   3      211.19      218.10      6.98 o 
  -6  15   3        0.50        2.31      1.82 o 
  -5  15   3       15.34       19.65      2.85 o 
  -4  15   3      348.79      334.07     11.12 o 
  -3  15   3       88.48       83.54      5.08 o 
  -2  15   3     1023.79      960.90     19.97 o 
  -1  15   3      535.21      552.95     12.35 o 
   0  15   3      806.73      732.61     24.36 o 
   1  15   3        7.47        4.61      1.89 o 
   2  15   3      319.78      323.08     29.84 o 
   3  15   3       82.49      101.50      8.03 o 
   4  15   3        5.21        4.49      2.25 o 
   5  15   3       37.48       34.46      3.38 o 
   6  15   3      101.87      117.66      4.83 o 
   7  15   3        1.12        0.22      1.51 o 
  -7  16   3      377.70      405.21     35.98 o 
  -6  16   3       35.81       38.72      3.03 o 
  -5  16   3      120.85      107.02      5.12 o 
  -4  16   3      605.37      620.16     12.89 o 
  -3  16   3      396.14      344.72      9.60 o 
  -2  16   3     1652.24     1588.10     29.15 o 
  -1  16   3      186.67      163.03      6.64 o 
   0  16   3       68.81       52.42      6.94 o 
   1  16   3      146.93      149.94      9.68 o 
   2  16   3      741.16      727.76     14.34 o 
   3  16   3      789.64      788.79     23.53 o 
   4  16   3       48.06       46.97      9.29 o 
   5  16   3      175.96      171.08     13.47 o 
   6  16   3        2.25        0.31      1.87 o 
  -7  17   3      145.10      126.00      6.45 o 
  -6  17   3       50.67       59.01      3.82 o 
  -5  17   3      131.47      145.97      7.92 o 
  -4  17   3      187.02      182.72     24.56 o 
  -3  17   3      623.37      600.46     12.54 o 
  -2  17   3       18.39       11.05      2.16 o 
  -1  17   3        5.73        9.34      2.33 o 
   0  17   3      256.91      270.28     11.17 o 
   1  17   3       62.30       58.30      4.08 o 
   2  17   3       39.13       57.27      3.84 o 
   3  17   3       45.35       51.09      3.79 o 
   4  17   3        8.37        9.52      1.94 o 
   5  17   3      144.68      157.44     11.04 o 
   6  17   3      319.54      372.13     23.83 o 
  -6  18   3       50.01       68.35      5.39 o 
  -5  18   3       49.25       45.54      4.30 o 
  -4  18   3       46.52       42.21      7.01 o 
  -3  18   3       21.92       22.24      3.97 o 
  -2  18   3        0.65        0.70      2.08 o 
  -1  18   3      110.82      108.94      5.13 o 
   0  18   3      177.38      177.48      6.52 o 
   1  18   3      112.81      113.43      5.30 o 
   2  18   3      250.90      250.52     20.05 o 
   3  18   3        2.17        5.14      1.58 o 
   4  18   3        0.28       -0.18      1.86 o 
   5  18   3       93.30       96.55      8.09 o 
  -5  19   3       31.87       33.98      5.84 o 
  -4  19   3        1.82       -0.67      1.98 o 
  -3  19   3       52.13       51.81      3.46 o 
  -2  19   3        4.79       10.85      2.07 o 
  -1  19   3       11.44       13.99      3.87 o 
   0  19   3      138.42      127.66      5.19 o 
   1  19   3       72.29       76.05      4.04 o 
   2  19   3        8.58       10.72      4.33 o 
   3  19   3        0.23       -1.86      1.86 o 
   4  19   3      323.65      347.04     22.32 o 
  -4  20   3       22.73       25.17      3.81 o 
  -3  20   3      108.41      100.24      3.92 o 
  -2  20   3        7.43        9.78      1.82 o 
  -1  20   3       17.52       21.79      2.30 o 
   0  20   3       48.28       60.58      3.31 o 
   1  20   3      268.64      283.08     14.67 o 
   2  20   3       13.33       10.51      1.73 o 
   3  20   3       15.04       18.05      2.65 o 
  -1  21   3      175.90      178.19      7.70 o 
   0  21   3       10.03       13.10      1.72 o 
 -11   0   4      165.11      168.07      7.94 o 
 -10   0   4       84.10       85.32      6.85 o 
  -9   0   4       42.62       39.57      5.14 o 
  -8   0   4     4019.63     3978.27     66.59 o 
  -7   0   4      169.01      186.93      8.34 o 
  -6   0   4      514.83      501.27     15.04 o 
  -5   0   4      294.39      311.73      9.47 o 
  -4   0   4      179.97      157.22      6.15 o 
  -3   0   4     4728.96     4769.45     64.64 o 
  -2   0   4      125.41      130.62      5.25 o 
  -1   0   4      814.25      806.10     19.03 o 
   0   0   4      659.79      778.12     19.18 o 
   1   0   4     4076.86     4209.24     59.10 o 
   2   0   4     1105.11     1048.75     23.67 o 
   3   0   4        3.72        7.62      2.36 o 
   4   0   4      448.62      435.67     13.47 o 
   5   0   4      242.78      237.92      9.06 o 
   6   0   4        4.23        3.04      2.11 o 
   7   0   4      195.51      183.23      9.89 o 
   8   0   4       23.40       19.44      3.97 o 
   9   0   4       37.33       31.86      3.96 o 
 -11   1   4      199.88      203.62      6.09 o 
 -10   1   4      181.27      184.10      6.54 o 
  -9   1   4      556.71      540.78     23.04 o 
  -8   1   4       94.54       75.97      4.53 o 
  -7   1   4     1830.57     1748.14     35.45 o 
  -6   1   4       21.27       29.93      3.31 o 
  -5   1   4      563.74      565.63     14.67 o 
  -4   1   4      845.56      825.27     50.73 o 
  -3   1   4      124.48      118.11      3.64 o 
  -2   1   4      531.87      490.78     10.28 o 
  -1   1   4      632.73      683.21     12.29 o 
   0   1   4      111.84      115.48      8.50 o 
   1   1   4       80.46       98.65      3.46 o 
   2   1   4     7721.18     7069.49    373.03 o 
   3   1   4     1935.58     1841.86     24.93 o 
   4   1   4      189.19      175.21      5.30 o 
   5   1   4       15.96       15.98      1.99 o 
   6   1   4      244.76      239.71     16.89 o 
   7   1   4       51.88       38.19      6.60 o 
   8   1   4      424.07      406.50     10.10 o 
   9   1   4       52.47       49.25      3.40 o 
 -11   2   4        4.33        6.33      1.56 o 
 -10   2   4        2.90        1.03      2.00 o 
  -9   2   4      287.12      290.27      8.95 o 
  -8   2   4      156.78      158.43      5.73 o 
  -7   2   4       18.63       17.71      5.67 o 
  -6   2   4       58.06       50.13      5.15 o 
  -5   2   4     1261.03     1244.69     20.14 o 
  -4   2   4      396.23      407.26     16.59 o 
  -3   2   4      133.59      115.51      3.70 o 
  -2   2   4      468.80      483.14     12.60 o 
  -1   2   4      776.98      792.32     32.04 o 
   0   2   4     1479.97     1717.21     43.03 o 
   1   2   4     1105.01     1088.08     77.50 o 
   2   2   4      933.49      854.93     18.90 o 
   3   2   4      324.66      275.94      6.36 o 
   4   2   4      167.89      169.34      5.20 o 
   5   2   4        6.23        5.04      1.94 o 
   6   2   4       92.61       87.71      4.21 o 
   7   2   4      131.34      125.98      5.88 o 
   8   2   4      184.04      165.02      6.56 o 
   9   2   4       50.03       42.26      3.11 o 
 -11   3   4       88.57       94.27      6.26 o 
 -10   3   4      230.91      225.78      7.25 o 
  -9   3   4       17.22       12.33      2.47 o 
  -8   3   4       87.70       72.20      4.40 o 
  -7   3   4      199.74      198.84      9.86 o 
  -6   3   4      103.68      118.36      9.73 o 
  -5   3   4      812.96      897.00     70.84 o 
  -4   3   4        0.27       -0.55      2.54 o 
  -3   3   4      441.82      450.41     42.48 o 
  -2   3   4      482.16      499.40     25.15 o 
  -1   3   4     1169.27     1226.07     85.25 o 
   0   3   4      172.91      241.99      5.32 o 
   1   3   4       14.41       10.21      2.12 o 
   2   3   4      254.69      261.23     10.50 o 
   3   3   4     1394.03     1337.79     20.91 o 
   4   3   4      240.96      219.10      6.93 o 
   5   3   4      105.72       98.95      4.30 o 
   6   3   4       43.32       43.38      3.13 o 
   7   3   4       55.89       51.87      6.39 o 
   8   3   4       80.39       84.21      4.63 o 
   9   3   4        8.13       10.64      2.24 o 
 -11   4   4        3.97        5.52      1.51 o 
 -10   4   4        5.93        4.09      2.21 o 
  -9   4   4       18.96       17.96      2.71 o 
  -8   4   4        0.72       -1.50      3.43 o 
  -7   4   4       35.42       46.69      3.05 o 
  -6   4   4       23.45       24.39      2.34 o 
  -5   4   4       55.09       54.78      3.20 o 
  -4   4   4       15.41       11.01      1.57 o 
  -3   4   4       16.38       25.54      2.00 o 
  -2   4   4     1894.22     1954.45    201.05 o 
  -1   4   4       27.76       31.59      2.15 o 
   0   4   4     3304.77     3217.57    304.19 o 
   1   4   4      133.16      128.07      4.01 o 
   2   4   4      304.20      290.52      8.38 o 
   3   4   4     1580.81     1544.29     23.19 o 
   4   4   4      287.91      284.27      6.99 o 
   5   4   4      180.82      181.67      5.80 o 
   6   4   4        0.55       -2.31      2.31 o 
   7   4   4      157.59      162.39      6.80 o 
   8   4   4       56.64       59.11      3.88 o 
   9   4   4       31.97       30.47      2.59 o 
 -11   5   4      135.86      143.55      4.88 o 
 -10   5   4      610.30      641.58     12.36 o 
  -9   5   4        0.22       -1.58      2.72 o 
  -8   5   4      432.05      409.34     11.01 o 
  -7   5   4      286.90      290.23     16.69 o 
  -6   5   4        1.69        5.39      1.59 o 
  -5   5   4      216.50      195.68     22.84 o 
  -4   5   4     1155.29     1254.43    154.43 o 
  -3   5   4      539.30      615.34     66.69 o 
  -2   5   4      213.65      209.62     29.28 o 
  -1   5   4      116.04      167.58     22.30 o 
   0   5   4      866.84      854.19     53.93 o 
   1   5   4      161.33      187.49      8.37 o 
   2   5   4      483.93      489.65     13.49 o 
   3   5   4      287.00      272.91      6.53 o 
   4   5   4      161.31      157.02      5.21 o 
   5   5   4      277.25      263.56     20.98 o 
   6   5   4       24.56       30.47      7.14 o 
   7   5   4      234.54      226.87      9.13 o 
   8   5   4       30.88       31.38      3.22 o 
   9   5   4       49.99       52.46      3.14 o 
 -11   6   4      239.48      303.03     24.09 o 
 -10   6   4      339.09      362.71     25.72 o 
  -9   6   4      523.60      563.36     12.10 o 
  -8   6   4      169.01      161.19      6.67 o 
  -7   6   4      120.67      120.10     11.39 o 
  -6   6   4     1321.14     1190.68     99.56 o 
  -5   6   4     4350.19     4332.36    523.30 o 
  -4   6   4       34.68       38.88      6.94 o 
  -3   6   4      487.97      481.44     54.03 o 
  -2   6   4     2257.71     2349.60    310.79 o 
  -1   6   4     1242.04     1188.10    151.19 o 
   0   6   4      264.73      256.69      6.06 o 
   1   6   4      105.36       93.22      6.53 o 
   2   6   4       29.63       33.18      4.27 o 
   3   6   4      214.34      227.72     14.03 o 
   4   6   4        2.50        0.68      2.43 o 
   5   6   4      230.84      209.81      6.47 o 
   6   6   4      268.59      243.05      8.05 o 
   7   6   4      101.43      126.16     14.09 o 
   8   6   4      128.65      136.25     15.86 o 
   9   6   4       13.06       14.40      2.07 o 
 -11   7   4        2.39        2.45      1.17 o 
 -10   7   4      450.01      526.24     14.41 o 
  -9   7   4       71.38       65.98      7.09 o 
  -8   7   4      183.63      174.41      6.89 o 
  -7   7   4      114.75      103.50      5.85 o 
  -6   7   4      702.65      694.63     62.63 o 
  -5   7   4      300.63      268.62     35.46 o 
  -4   7   4     1065.87     1055.53    125.86 o 
  -3   7   4       23.49       23.48      4.98 o 
  -2   7   4      362.53      305.04     40.35 o 
  -1   7   4     1463.07     1444.26    158.30 o 
   0   7   4      205.12      242.94      6.02 o 
   1   7   4      706.49      739.42     15.30 o 
   2   7   4        1.17        8.02      5.44 o 
   3   7   4      925.04      915.95     49.07 o 
   4   7   4      168.48      155.15     13.43 o 
   5   7   4     1062.50     1030.11     20.88 o 
   6   7   4        3.93        4.87      1.94 o 
   7   7   4        8.19        8.08      2.06 o 
   8   7   4        0.37       -0.81      1.87 o 
   9   7   4       30.69       38.19      4.00 o 
 -10   8   4       47.58       55.51      3.86 o 
  -9   8   4      378.85      362.26      9.27 o 
  -8   8   4      364.66      322.02     20.68 o 
  -7   8   4        1.25        3.91      2.39 o 
  -6   8   4      130.35      145.38     15.57 o 
  -5   8   4      218.32      213.87      6.26 o 
  -4   8   4      554.51      547.44     41.85 o 
  -3   8   4       86.76      110.68     11.57 o 
  -2   8   4       36.64       49.71      2.89 o 
  -1   8   4      254.90      295.29     21.67 o 
   0   8   4      423.44      425.55     27.34 o 
   1   8   4       73.35       91.22      3.99 o 
   2   8   4      571.63      592.57     53.09 o 
   3   8   4        0.37       -0.12      3.16 o 
   4   8   4       93.06       85.44      4.30 o 
   5   8   4       44.57       44.41      9.53 o 
   6   8   4      541.20      536.81     29.90 o 
   7   8   4      212.56      221.35      8.26 o 
   8   8   4      181.34      179.87      9.42 o 
   9   8   4        1.79       -0.02      1.67 o 
 -10   9   4        7.87        7.46      1.67 o 
  -9   9   4       63.06       73.29     11.03 o 
  -8   9   4       87.22       78.43      4.66 o 
  -7   9   4        1.22        3.24      2.94 o 
  -6   9   4       41.22       44.32      3.25 o 
  -5   9   4       54.23       59.64      8.07 o 
  -4   9   4        0.41        3.18      5.82 o 
  -3   9   4       31.01       25.71      4.55 o 
  -2   9   4        0.12       -2.16      2.16 o 
  -1   9   4      172.61      213.09      6.97 o 
   0   9   4       66.83       89.32     10.27 o 
   1   9   4       91.72      103.90      4.36 o 
   2   9   4      110.71      106.54      4.50 o 
   3   9   4      184.11      171.22     10.67 o 
   4   9   4      129.14      125.63      5.91 o 
   5   9   4      588.72      603.25     14.30 o 
   6   9   4       84.57       88.75      5.11 o 
   7   9   4      172.79      164.33      6.28 o 
   8   9   4       70.24       91.25      5.88 o 
 -10  10   4        6.36        8.83      1.63 o 
  -9  10   4       64.85       58.54      3.93 o 
  -8  10   4        2.31        2.68      1.89 o 
  -7  10   4       12.71       13.37      2.48 o 
  -6  10   4      318.68      307.96     17.59 o 
  -5  10   4      200.92      223.93     21.81 o 
  -4  10   4      676.95      701.13     75.47 o 
  -3  10   4        1.73        3.64      1.94 o 
  -2  10   4      181.75      188.21      9.13 o 
  -1  10   4      220.10      244.99      6.91 o 
   0  10   4        2.79        0.83      2.30 o 
   1  10   4        0.02        1.82      1.78 o 
   2  10   4        6.32        5.11      2.34 o 
   3  10   4      121.96      139.95      6.72 o 
   4  10   4       17.72       20.15      2.60 o 
   5  10   4        6.73        9.50      2.31 o 
   6  10   4       46.40       50.96      3.76 o 
   7  10   4      103.41      105.41      4.91 o 
   8  10   4        6.97        6.16      1.82 o 
  -9  11   4      163.11      177.86      5.83 o 
  -8  11   4       16.62       24.00      2.76 o 
  -7  11   4       86.09       71.47      4.61 o 
  -6  11   4      120.91      105.37      6.50 o 
  -5  11   4        1.24       -0.87      5.73 o 
  -4  11   4       94.64      101.77     16.74 o 
  -3  11   4     1379.08     1411.75    125.35 o 
  -2  11   4       41.97       40.97      3.23 o 
  -1  11   4       75.96       71.49      6.07 o 
   0  11   4       17.48       13.13      2.65 o 
   1  11   4       21.16       22.12      2.67 o 
   2  11   4       13.37       21.71      2.54 o 
   3  11   4      205.15      198.24     18.92 o 
   4  11   4       16.66       18.38      3.02 o 
   5  11   4      166.78      179.85      6.93 o 
   6  11   4        4.94        4.98      3.12 o 
   7  11   4       36.92       40.84      3.10 o 
   8  11   4        7.68        7.69      1.87 o 
  -9  12   4       68.69       52.07      3.16 o 
  -8  12   4       10.12        5.01      4.44 o 
  -7  12   4      128.63      101.87      5.12 o 
  -6  12   4      253.34      240.83      8.02 o 
  -5  12   4       35.15       37.64      3.75 o 
  -4  12   4       38.03       43.35      3.34 o 
  -3  12   4     1441.15     1480.38     99.53 o 
  -2  12   4      590.57      651.06     13.45 o 
  -1  12   4       14.67       14.91      2.79 o 
   0  12   4      313.39      311.11      9.88 o 
   1  12   4      154.81      165.13     13.12 o 
   2  12   4      327.80      335.52     23.03 o 
   3  12   4      104.97      114.45      7.42 o 
   4  12   4      760.08      785.78     15.18 o 
   5  12   4       26.76       31.75      7.05 o 
   6  12   4       65.74       65.47      4.27 o 
   7  12   4        1.26        1.10      1.53 o 
  -9  13   4        5.21        5.20      2.01 o 
  -8  13   4      117.59      132.37      5.15 o 
  -7  13   4       84.19       86.38      4.57 o 
  -6  13   4      487.66      528.75     17.35 o 
  -5  13   4      624.84      617.12     40.19 o 
  -4  13   4       96.53       99.27      5.41 o 
  -3  13   4      845.86      836.32     17.10 o 
  -2  13   4      418.87      400.93      9.16 o 
  -1  13   4        1.23        4.46      1.63 o 
   0  13   4      273.84      284.45     12.52 o 
   1  13   4        1.73        0.45      1.89 o 
   2  13   4       78.87       85.52      5.00 o 
   3  13   4        9.14       13.73      3.31 o 
   4  13   4       99.47      119.98      7.79 o 
   5  13   4      232.19      231.40      7.58 o 
   6  13   4      162.52      182.45     11.23 o 
   7  13   4       74.83       85.83     10.10 o 
  -8  14   4      183.06      203.14     19.30 o 
  -7  14   4       10.95       15.06      2.94 o 
  -6  14   4      666.87      662.03     13.69 o 
  -5  14   4      110.73      107.93      5.37 o 
  -4  14   4        0.90        1.08      2.26 o 
  -3  14   4       20.09       19.02      3.44 o 
  -2  14   4       98.94       97.29      7.67 o 
  -1  14   4      132.39      144.46      6.29 o 
   0  14   4        9.02        4.88      3.35 o 
   1  14   4        2.12        6.71      4.95 o 
   2  14   4      437.30      460.17     30.20 o 
   3  14   4       48.84       51.13      4.58 o 
   4  14   4       43.74       45.35      3.53 o 
   5  14   4      367.61      377.28     19.25 o 
   6  14   4        4.79        9.40      1.86 o 
  -8  15   4        3.02        2.80      1.79 o 
  -7  15   4       21.25       26.80      2.60 o 
  -6  15   4      104.70      110.15      7.29 o 
  -5  15   4        1.13        0.85      2.05 o 
  -4  15   4       41.26       37.13      4.38 o 
  -3  15   4       55.97       57.38      5.86 o 
  -2  15   4        1.35        1.16      2.50 o 
  -1  15   4       50.70       55.94      3.95 o 
   0  15   4     1339.79     1309.01     47.69 o 
   1  15   4      127.08      117.06      6.89 o 
   2  15   4      503.88      516.00     21.43 o 
   3  15   4       40.62       46.63      4.41 o 
   4  15   4        0.17        1.25      1.67 o 
   5  15   4        4.28        3.69      2.08 o 
   6  15   4       63.89       74.67      3.54 o 
  -7  16   4        0.01        0.73      1.64 o 
  -6  16   4      289.29      272.66     11.46 o 
  -5  16   4       10.28       16.56      2.12 o 
  -4  16   4        0.03        1.91      1.50 o 
  -3  16   4        0.51        1.86      1.68 o 
  -2  16   4       13.88       12.47      2.43 o 
  -1  16   4      124.58      129.95      5.86 o 
   0  16   4        8.70       14.96      2.24 o 
   1  16   4       87.47       93.95      5.39 o 
   2  16   4        0.19        0.55      1.72 o 
   3  16   4        1.17       -1.40      2.08 o 
   4  16   4       44.52       51.65      3.51 o 
   5  16   4        2.31        0.75      2.08 o 
  -6  17   4        9.34       20.11      3.43 o 
  -5  17   4        0.62        6.09      2.05 o 
  -4  17   4        0.10       -0.19      1.83 o 
  -3  17   4       40.70       40.06      4.10 o 
  -2  17   4        8.67        7.16      1.78 o 
  -1  17   4      224.14      211.83      7.10 o 
   0  17   4     1017.08      985.26     54.40 o 
   1  17   4       39.56       38.23      3.72 o 
   2  17   4      167.29      162.88      6.21 o 
   3  17   4        8.46        2.09      2.57 o 
   4  17   4       41.06       47.89      2.92 o 
   5  17   4        0.52       -0.01      1.36 o 
  -5  18   4       14.27       21.37      4.27 o 
  -4  18   4       47.44       49.14      3.15 o 
  -3  18   4       12.60       13.90      4.61 o 
  -2  18   4       17.54       27.09      4.96 o 
  -1  18   4       64.26       65.53      3.90 o 
   0  18   4       63.18       74.42      7.50 o 
   1  18   4       42.07       47.99      3.44 o 
   2  18   4        8.64       10.98      2.02 o 
   3  18   4       14.95       20.55      2.20 o 
   4  18   4       84.00       82.75      5.82 o 
  -4  19   4      109.34       99.31      3.86 o 
  -3  19   4       15.20       17.28      2.02 o 
  -2  19   4      197.51      183.25      5.66 o 
  -1  19   4       26.68       27.70      2.38 o 
   0  19   4       65.53       72.76      4.59 o 
   1  19   4      129.64      139.70     13.35 o 
   2  19   4      306.10      305.70     21.44 o 
  -2  20   4       85.91       94.85      4.80 o 
  -1  20   4        0.86       -1.54      1.54 o 
   0  20   4      564.71      596.86     11.41 o 
   1  20   4      233.79      263.82     10.76 o 
 -11   1   5       13.27       16.15      2.44 o 
 -10   1   5       65.11       78.27      4.25 o 
  -9   1   5       19.80       14.02      3.67 o 
  -8   1   5       11.36        8.89      3.33 o 
  -7   1   5        0.19       -0.07      2.58 o 
  -6   1   5       12.55        5.99      6.21 o 
  -5   1   5      181.23      186.67     18.41 o 
  -4   1   5      101.87      100.48     10.92 o 
  -3   1   5      121.48      144.90      4.62 o 
  -2   1   5      993.72      968.94     17.10 o 
  -1   1   5     1165.26     1311.31     20.49 o 
   0   1   5      595.16      674.96     14.72 o 
   1   1   5       54.06       69.37      3.30 o 
   2   1   5     3456.86     3219.15    142.44 o 
   3   1   5       39.49       33.55      4.05 o 
   4   1   5      223.92      210.06      6.34 o 
   5   1   5       50.56       60.24      4.14 o 
   6   1   5       93.80       96.59      6.38 o 
   7   1   5        8.98       10.92      5.94 o 
   8   1   5       20.08       19.85      2.27 o 
   9   1   5        1.53        0.39      2.06 o 
 -11   2   5       72.80       79.80      4.26 o 
 -10   2   5      979.65      959.66     18.13 o 
  -9   2   5       13.23        7.14      2.21 o 
  -8   2   5      920.00      913.24     45.37 o 
  -7   2   5      390.05      360.68     31.21 o 
  -6   2   5       20.59       22.05      2.31 o 
  -5   2   5       23.29       22.44      3.95 o 
  -4   2   5       68.35       60.81      6.63 o 
  -3   2   5     2123.37     2044.93     27.42 o 
  -2   2   5        9.52       13.87      2.73 o 
  -1   2   5       14.74       57.89     40.06 o 
   0   2   5      313.79      380.34      8.82 o 
   1   2   5     1154.22     1152.49     52.22 o 
   2   2   5      309.06      269.11     12.48 o 
   3   2   5      107.42      100.90      4.30 o 
   4   2   5      551.51      476.17     11.02 o 
   5   2   5        1.01       -2.31      2.31 o 
   6   2   5       25.49       31.14      2.87 o 
   7   2   5      232.72      246.14      7.80 o 
   8   2   5       54.45       55.10      3.56 o 
   9   2   5       10.85       11.62      2.82 o 
 -11   3   5      228.41      241.63      9.55 o 
 -10   3   5      102.25      115.12      7.93 o 
  -9   3   5        3.54        0.56      1.58 o 
  -8   3   5      146.66      159.67      6.47 o 
  -7   3   5      798.83      742.86     55.13 o 
  -6   3   5      194.58      186.55      5.95 o 
  -5   3   5        3.60       12.65      6.05 o 
  -4   3   5     1243.73     1260.51     40.20 o 
  -3   3   5       65.55       68.01      4.11 o 
  -2   3   5        2.67        1.53      1.63 o 
  -1   3   5      361.58      350.74     22.60 o 
   0   3   5       10.43       11.12      4.20 o 
   1   3   5      156.13      151.79      4.93 o 
   2   3   5      418.15      395.87      8.73 o 
   3   3   5        0.47        1.24      1.98 o 
   4   3   5      169.53      144.11      7.72 o 
   5   3   5      187.12      194.15     13.17 o 
   6   3   5       47.43       46.56      3.70 o 
   7   3   5       28.53       22.86      2.83 o 
   8   3   5      113.60      132.41      5.16 o 
   9   3   5        3.97        3.87      1.46 o 
 -11   4   5       80.73       96.77      7.43 o 
 -10   4   5      173.91      163.17      5.85 o 
  -9   4   5      169.18      182.78      6.72 o 
  -8   4   5      427.01      387.08     10.26 o 
  -7   4   5       32.62       43.71      3.60 o 
  -6   4   5     1136.43     1083.58    103.63 o 
  -5   4   5       22.48       30.92      4.58 o 
  -4   4   5       69.22       63.09      3.30 o 
  -3   4   5       92.09       68.47      5.25 o 
  -2   4   5        5.89       10.08      6.50 o 
  -1   4   5      558.25      556.43     40.42 o 
   0   4   5      195.67      207.45     11.05 o 
   1   4   5      367.97      342.02     29.17 o 
   2   4   5      847.68      829.58     31.84 o 
   3   4   5      134.62      125.57      8.58 o 
   4   4   5       12.90       12.87      2.44 o 
   5   4   5       15.63       13.73      2.78 o 
   6   4   5       12.43       21.80      7.51 o 
   7   4   5      120.96      104.77      5.09 o 
   8   4   5        6.38        6.44      2.04 o 
 -10   5   5       77.52       72.96      3.96 o 
  -9   5   5       71.36       61.67      4.10 o 
  -8   5   5      157.62      128.88      9.25 o 
  -7   5   5        0.60        0.37      2.60 o 
  -6   5   5      526.08      514.47     29.05 o 
  -5   5   5      258.66      227.98     19.14 o 
  -4   5   5     1082.97     1065.94     97.54 o 
  -3   5   5       36.72       43.21      2.89 o 
  -2   5   5     1171.48     1202.68    111.64 o 
  -1   5   5      192.82      182.85      8.60 o 
   0   5   5      434.55      416.93      9.41 o 
   1   5   5      115.66      125.24      4.52 o 
   2   5   5        1.70        0.06      1.61 o 
   3   5   5       15.17       16.25      2.32 o 
   4   5   5      101.31      103.14      4.55 o 
   5   5   5       24.73       31.48      3.16 o 
   6   5   5       43.70       46.63      3.86 o 
   7   5   5       19.72       26.50      2.82 o 
   8   5   5       12.33       22.69      4.27 o 
 -10   6   5       16.35       13.99      2.24 o 
  -9   6   5       52.57       52.69      4.33 o 
  -8   6   5        0.12       -0.65      2.71 o 
  -7   6   5      134.97      144.26     25.35 o 
  -6   6   5      101.95       93.95      5.62 o 
  -5   6   5       20.73       19.84      2.21 o 
  -4   6   5       25.73       22.25      4.51 o 
  -3   6   5      106.81      117.44     13.29 o 
  -2   6   5      153.61      147.34     18.71 o 
  -1   6   5       81.40       77.36      6.05 o 
   0   6   5      422.79      415.60     20.84 o 
   1   6   5      212.14      207.46     16.21 o 
   2   6   5       92.35       89.85      4.16 o 
   3   6   5      331.36      319.17      9.40 o 
   4   6   5       87.77       79.05      4.09 o 
   5   6   5      238.28      232.24      7.92 o 
   6   6   5        3.18        5.29      1.77 o 
   7   6   5       11.98       16.24      2.85 o 
   8   6   5        0.33        0.30      1.77 o 
 -10   7   5        1.16        2.49      1.39 o 
  -9   7   5       41.69       35.53      4.31 o 
  -8   7   5       43.69       29.29      3.24 o 
  -7   7   5      124.95      111.85     10.00 o 
  -6   7   5      353.05      323.08     22.96 o 
  -5   7   5        5.22        3.07      3.23 o 
  -4   7   5       94.72       82.01      4.02 o 
  -3   7   5      173.03      178.30     18.66 o 
  -2   7   5      634.06      648.60     53.95 o 
  -1   7   5      421.10      415.07     14.54 o 
   0   7   5        0.02       -2.25      2.32 o 
   1   7   5      291.81      235.76     23.17 o 
   2   7   5       83.82       84.02     11.44 o 
   3   7   5      147.38      148.31      5.45 o 
   4   7   5      290.85      276.65      7.57 o 
   5   7   5        0.70       -3.51      4.54 o 
   6   7   5       25.96       24.77      2.97 o 
   7   7   5       42.41       55.47      4.88 o 
   8   7   5      108.64      126.95      6.79 o 
 -10   8   5       62.77       65.55      3.33 o 
  -9   8   5       91.89      102.49      9.26 o 
  -8   8   5        0.60        3.62      1.53 o 
  -7   8   5       46.92       45.19      3.98 o 
  -6   8   5       31.52       35.71      4.55 o 
  -5   8   5        8.09        9.92      2.09 o 
  -4   8   5      101.93       93.94     15.09 o 
  -3   8   5       76.26       78.70      4.08 o 
  -2   8   5       95.85       93.85      6.64 o 
  -1   8   5      416.17      463.81     15.86 o 
   0   8   5       25.61       25.38      2.90 o 
   1   8   5      249.95      267.72      7.78 o 
   2   8   5        6.34        7.89      1.97 o 
   3   8   5       20.89       21.92      2.60 o 
   4   8   5      115.24      118.47     13.84 o 
   5   8   5        0.70        0.59      2.02 o 
   6   8   5        2.74        1.38      2.28 o 
   7   8   5       19.64       22.98      3.62 o 
   8   8   5      154.24      147.31     10.30 o 
 -10   9   5       64.72       81.17      3.50 o 
  -9   9   5       98.38      121.98      5.10 o 
  -8   9   5      246.12      234.59      7.59 o 
  -7   9   5        3.38        1.05      2.20 o 
  -6   9   5      299.07      309.82     29.86 o 
  -5   9   5     1532.32     1497.51     86.25 o 
  -4   9   5      538.83      554.77     46.21 o 
  -3   9   5      498.03      469.89     20.15 o 
  -2   9   5      255.29      253.24     15.92 o 
  -1   9   5      140.06      121.35     11.86 o 
   0   9   5       82.51      102.39      4.68 o 
   1   9   5      481.04      465.23     10.52 o 
   2   9   5       92.96       80.90      4.37 o 
   3   9   5       90.50       87.72      7.23 o 
   4   9   5      445.69      478.69     30.12 o 
   5   9   5       28.09       24.34      5.15 o 
   6   9   5       10.43       11.53      2.13 o 
   7   9   5       51.48       47.02      3.35 o 
  -9  10   5      429.56      473.51      9.69 o 
  -8  10   5        2.05        0.92      2.00 o 
  -7  10   5      652.82      648.98     30.11 o 
  -6  10   5     1003.92     1022.44     49.08 o 
  -5  10   5      298.27      333.37     42.10 o 
  -4  10   5     1676.90     1663.72    154.90 o 
  -3  10   5     1168.41     1241.25     86.66 o 
  -2  10   5        7.65        5.73      2.37 o 
  -1  10   5        5.04        7.97      3.00 o 
   0  10   5     1445.44     1503.90     48.07 o 
   1  10   5       48.66       47.55      4.92 o 
   2  10   5      155.38      155.95     17.92 o 
   3  10   5       22.20       27.47      3.12 o 
   4  10   5      228.31      221.07      7.79 o 
   5  10   5       68.63       84.29      5.91 o 
   6  10   5        6.41        6.48      2.18 o 
   7  10   5        7.42       10.65      2.02 o 
  -9  11   5       26.18       23.69      2.32 o 
  -8  11   5      190.23      196.98      6.56 o 
  -7  11   5        4.34        5.64      1.99 o 
  -6  11   5       14.66       18.15      3.09 o 
  -5  11   5     1135.95     1090.35     37.70 o 
  -4  11   5      400.96      393.28     24.93 o 
  -3  11   5       20.64       18.89      2.52 o 
  -2  11   5       36.95       30.56      2.87 o 
  -1  11   5      347.41      330.03      8.44 o 
   0  11   5        0.98        3.20      2.36 o 
   1  11   5      325.75      358.83     16.09 o 
   2  11   5      253.21      259.26     24.46 o 
   3  11   5      102.00       96.71      5.41 o 
   4  11   5       87.80       89.71      5.19 o 
   5  11   5       89.86       79.01      4.75 o 
   6  11   5      775.38      774.20     24.80 o 
   7  11   5       26.90       30.12      5.28 o 
  -9  12   5       28.11       24.77      2.17 o 
  -8  12   5        4.42        3.01      1.89 o 
  -7  12   5        0.61       -1.73      3.09 o 
  -6  12   5       14.78       12.14      2.65 o 
  -5  12   5      267.01      275.44     17.27 o 
  -4  12   5        0.18        2.54      4.27 o 
  -3  12   5      686.09      684.72     33.36 o 
  -2  12   5        9.24        5.30      2.34 o 
  -1  12   5       34.89       32.07      3.72 o 
   0  12   5      152.07      141.87      9.71 o 
   1  12   5      108.98      101.94      5.72 o 
   2  12   5      118.97      114.54      5.84 o 
   3  12   5      144.54      147.71      8.55 o 
   4  12   5       41.25       37.09      4.22 o 
   5  12   5      120.93      119.20      5.24 o 
   6  12   5      193.88      187.33      6.13 o 
  -8  13   5       25.53       28.17      2.74 o 
  -7  13   5       45.91       51.45      3.42 o 
  -6  13   5       23.06       27.81      2.84 o 
  -5  13   5      214.82      198.74      9.21 o 
  -4  13   5      243.78      242.50     14.02 o 
  -3  13   5      411.00      429.92     10.86 o 
  -2  13   5        1.36        3.28      2.09 o 
  -1  13   5        0.86        0.24      2.62 o 
   0  13   5       34.01       38.54      5.05 o 
   1  13   5      224.04      217.44     20.16 o 
   2  13   5      326.53      349.35     30.48 o 
   3  13   5       30.73       26.90      2.89 o 
   4  13   5       39.35       40.92      3.29 o 
   5  13   5        2.93        3.52      2.00 o 
   6  13   5      421.59      440.75     37.18 o 
  -8  14   5       34.52       39.45      2.42 o 
  -7  14   5        6.66        2.60      3.13 o 
  -6  14   5      294.81      330.47      8.50 o 
  -5  14   5        7.15        6.55      1.74 o 
  -4  14   5       10.00       10.87      2.28 o 
  -3  14   5      431.30      401.03     10.42 o 
  -2  14   5      181.04      178.64      7.08 o 
  -1  14   5        1.38        3.36      2.85 o 
   0  14   5      121.94      124.15      7.63 o 
   1  14   5      162.58      168.31      6.56 o 
   2  14   5       59.39       63.43      4.33 o 
   3  14   5      111.12      114.99      9.18 o 
   4  14   5        8.61        9.67      4.65 o 
   5  14   5       74.65       81.56      9.10 o 
  -7  15   5       12.65       13.91      1.96 o 
  -6  15   5       26.16       22.25      2.48 o 
  -5  15   5       86.79       96.34      4.72 o 
  -4  15   5       37.21       33.95      3.41 o 
  -3  15   5        0.79       -1.00      2.09 o 
  -2  15   5      275.04      261.62      8.36 o 
  -1  15   5       80.28       78.69      8.35 o 
   0  15   5      184.64      184.86      6.92 o 
   1  15   5      244.44      248.92      8.09 o 
   2  15   5       36.33       51.78      3.61 o 
   3  15   5        6.80        9.61      2.04 o 
   4  15   5       78.71       81.93      4.07 o 
   5  15   5       11.86       11.76      1.96 o 
  -6  16   5      254.76      279.24     23.17 o 
  -5  16   5        6.50       16.80      4.84 o 
  -4  16   5       58.08       57.18      3.78 o 
  -3  16   5      356.90      383.69      9.39 o 
  -2  16   5        0.40        2.15      2.13 o 
  -1  16   5      472.54      466.68     15.34 o 
   0  16   5      294.71      287.80      8.29 o 
   1  16   5       97.03       96.96      4.79 o 
   2  16   5       26.69       21.50      3.42 o 
   3  16   5      297.73      317.99      8.00 o 
   4  16   5      108.03      119.78      4.31 o 
  -5  17   5      157.57      163.27     14.61 o 
  -4  17   5      396.04      417.72     16.98 o 
  -3  17   5       22.93       30.52      2.60 o 
  -2  17   5      511.57      514.14     21.73 o 
  -1  17   5        2.77        4.75      1.72 o 
   0  17   5       10.51       20.30      6.21 o 
   1  17   5        1.00       -0.98      1.37 o 
   2  17   5        0.43        2.03      1.42 o 
   3  17   5       19.60       15.84      1.88 o 
  -4  18   5        0.07        0.05      1.61 o 
  -3  18   5       13.37       13.36      1.95 o 
  -2  18   5       58.33       60.76      3.50 o 
  -1  18   5       11.90       12.31      1.81 o 
   0  18   5      158.14      153.80      5.23 o 
   1  18   5       89.30       87.00      9.07 o 
   2  18   5       17.25       15.91      1.99 o 
  -2  19   5       62.06       73.38      3.22 o 
  -1  19   5        1.31        1.86      1.30 o 
   0  19   5      130.69      138.43      4.34 o 
 -10   0   6       34.81       26.57      3.56 o 
  -9   0   6      275.50      262.20     11.02 o 
  -8   0   6      268.71      253.57     11.78 o 
  -7   0   6      334.78      319.20     13.32 o 
  -6   0   6      325.26      300.97     11.21 o 
  -5   0   6        1.19        3.76      2.19 o 
  -4   0   6      218.91      191.65      8.52 o 
  -3   0   6       47.51       41.87      4.32 o 
  -2   0   6      862.72      831.59     24.66 o 
  -1   0   6       47.71       44.13      3.92 o 
   0   0   6       65.36      158.29      7.80 o 
   1   0   6       81.83       84.67      5.87 o 
   2   0   6      204.39      193.87      8.84 o 
   3   0   6      221.58      196.42      8.83 o 
   4   0   6        0.51       -0.69      3.30 o 
   5   0   6        0.11        1.38      2.11 o 
   6   0   6        9.39       13.82      3.48 o 
   7   0   6       33.15       28.22      3.56 o 
   8   0   6       25.12       23.34      3.09 o 
 -10   1   6       34.32       31.93      2.81 o 
  -9   1   6      644.58      633.06     12.67 o 
  -8   1   6        3.52        4.66      1.85 o 
  -7   1   6      464.48      459.11     11.51 o 
  -6   1   6     2196.42     2207.48     34.30 o 
  -5   1   6       72.17       66.99      3.61 o 
  -4   1   6        0.20       -1.88      2.07 o 
  -3   1   6       58.35       55.20      3.47 o 
  -2   1   6      308.48      307.37      7.56 o 
  -1   1   6      223.76      240.66     10.56 o 
   0   1   6       72.50       95.35      4.37 o 
   1   1   6       23.48       27.89      6.62 o 
   2   1   6      574.02      510.08     11.76 o 
   3   1   6     1022.24      963.00     20.34 o 
   4   1   6       77.88       60.64      4.28 o 
   5   1   6        0.18       -0.99      1.87 o 
   6   1   6       20.56       17.98      2.63 o 
   7   1   6        2.09        3.95      3.87 o 
   8   1   6      147.00      130.49      9.69 o 
 -10   2   6        1.38        1.43      1.71 o 
  -9   2   6       79.48       86.74      7.01 o 
  -8   2   6       46.09       45.90      3.64 o 
  -7   2   6       18.37       15.09      3.25 o 
  -6   2   6      228.21      229.59      7.01 o 
  -5   2   6       70.07       71.14      4.14 o 
  -4   2   6      273.34      275.41      7.31 o 
  -3   2   6      641.02      644.85     12.92 o 
  -2   2   6        0.06       -0.95      1.94 o 
  -1   2   6      252.91      270.29      7.26 o 
   0   2   6       29.44       53.75     19.94 o 
   1   2   6      113.80      114.74      4.79 o 
   2   2   6       18.76       21.60      2.82 o 
   3   2   6       66.48       55.45      3.70 o 
   4   2   6      125.47      114.51      5.81 o 
   5   2   6        8.17        6.41      1.89 o 
   6   2   6       16.82       22.09      2.72 o 
   7   2   6       18.30       20.46      2.56 o 
   8   2   6       15.81       21.39      1.99 o 
 -10   3   6        1.80        2.09      1.86 o 
  -9   3   6      117.58      107.93      5.08 o 
  -8   3   6       18.85       12.85      2.56 o 
  -7   3   6      105.18      106.57      5.51 o 
  -6   3   6      330.88      311.98      9.31 o 
  -5   3   6      178.18      183.73      6.18 o 
  -4   3   6      194.75      217.64      7.38 o 
  -3   3   6        4.32        0.31      3.23 o 
  -2   3   6      187.55      178.10      6.13 o 
  -1   3   6        0.34        2.44      2.13 o 
   0   3   6       85.06       98.39      4.43 o 
   1   3   6       21.78       22.66      2.75 o 
   2   3   6      616.26      556.52     12.39 o 
   3   3   6       29.77       25.16      2.68 o 
   4   3   6      861.17      818.82     39.19 o 
   5   3   6        4.21        5.58      2.06 o 
   6   3   6       33.24       36.63      3.16 o 
   7   3   6       53.30       55.58      3.55 o 
   8   3   6       17.13       13.57      1.85 o 
 -10   4   6       35.45       36.71      2.69 o 
  -9   4   6      116.13      114.29      7.59 o 
  -8   4   6       28.64       29.19      5.63 o 
  -7   4   6       32.87       36.35      3.63 o 
  -6   4   6      174.58      181.41      7.21 o 
  -5   4   6       29.07       26.35      3.54 o 
  -4   4   6      151.40      155.53      5.89 o 
  -3   4   6        4.59        5.58      1.99 o 
  -2   4   6       54.60       50.24      5.02 o 
  -1   4   6      629.74      675.02     13.34 o 
   0   4   6       94.85      105.82      4.65 o 
   1   4   6       19.87       26.93      2.75 o 
   2   4   6       57.38       57.43      3.78 o 
   3   4   6     1213.01     1167.80     22.55 o 
   4   4   6      710.28      702.17     14.33 o 
   5   4   6      129.11      133.08      6.02 o 
   6   4   6      200.53      203.48      7.11 o 
   7   4   6        0.15        0.44      1.74 o 
 -10   5   6       12.96        8.94      1.71 o 
  -9   5   6      140.92      161.22      5.88 o 
  -8   5   6       16.59       15.45      2.69 o 
  -7   5   6        9.60       10.53      3.30 o 
  -6   5   6        2.30        1.47      3.04 o 
  -5   5   6       35.37       27.03      2.97 o 
  -4   5   6      231.42      233.11     17.51 o 
  -3   5   6     1107.91     1175.08     25.48 o 
  -2   5   6        9.15        6.86      2.89 o 
  -1   5   6        0.15        2.19      1.87 o 
   0   5   6       23.92       22.89      2.68 o 
   1   5   6      427.39      418.27     12.13 o 
   2   5   6       55.63       56.59      3.71 o 
   3   5   6        5.61        5.64      1.97 o 
   4   5   6      109.07      102.52      5.45 o 
   5   5   6      158.21      142.99      6.25 o 
   6   5   6       58.47       54.83      3.88 o 
   7   5   6       60.05       51.07      3.24 o 
 -10   6   6      450.70      504.75     30.72 o 
  -9   6   6       61.71       77.09      4.07 o 
  -8   6   6      343.57      393.43      9.96 o 
  -7   6   6      445.06      430.80     11.06 o 
  -6   6   6      260.70      243.32      8.22 o 
  -5   6   6       57.01       52.11      3.72 o 
  -4   6   6      734.73      691.23     29.82 o 
  -3   6   6      285.01      290.31      7.73 o 
  -2   6   6      103.18       95.02     13.18 o 
  -1   6   6      153.03      157.00      5.56 o 
   0   6   6      208.63      191.85      9.49 o 
   1   6   6       15.58       10.86      2.07 o 
   2   6   6       45.60       41.19      3.47 o 
   3   6   6        2.96        6.59      2.27 o 
   4   6   6       33.04       42.96      3.77 o 
   5   6   6        0.37        0.93      1.91 o 
   6   6   6        2.97        9.81      1.96 o 
   7   6   6        2.37        3.14      1.96 o 
  -9   7   6      191.18      213.30      6.47 o 
  -8   7   6      552.40      548.60     11.67 o 
  -7   7   6        4.61        5.67      5.73 o 
  -6   7   6        1.69        2.18      2.15 o 
  -5   7   6      644.17      625.63     26.42 o 
  -4   7   6      290.93      304.76     22.55 o 
  -3   7   6     1541.68     1523.46    100.14 o 
  -2   7   6      151.35      146.80     12.82 o 
  -1   7   6      103.46      100.80      9.99 o 
   0   7   6       47.21       44.03      3.38 o 
   1   7   6      206.79      201.61      9.20 o 
   2   7   6       29.22       31.49      6.40 o 
   3   7   6      290.72      273.50      8.67 o 
   4   7   6      178.04      198.14      7.26 o 
   5   7   6      305.85      285.83     18.32 o 
   6   7   6       56.04       59.56      4.42 o 
   7   7   6       15.83       11.84      2.01 o 
  -9   8   6       30.76       46.68      2.97 o 
  -8   8   6      220.63      210.57     10.23 o 
  -7   8   6      229.19      220.99      8.20 o 
  -6   8   6       17.72       20.45      2.88 o 
  -5   8   6      202.87      209.07      7.72 o 
  -4   8   6       11.55       16.16      2.90 o 
  -3   8   6      341.73      362.74     18.90 o 
  -2   8   6      556.52      539.08     22.41 o 
  -1   8   6       15.98       20.52      2.50 o 
   0   8   6      340.54      347.53      8.68 o 
   1   8   6        2.40       -1.66      2.85 o 
   2   8   6        8.56       11.20      2.35 o 
   3   8   6      111.84      109.65      5.47 o 
   4   8   6       28.21       27.18      4.05 o 
   5   8   6        1.95        3.72      2.05 o 
   6   8   6        1.91        2.94      1.59 o 
   7   8   6       34.12       33.66      2.70 o 
  -9   9   6        2.14        3.42      2.69 o 
  -8   9   6        7.07        2.46      2.07 o 
  -7   9   6        0.01        2.24      2.21 o 
  -6   9   6        2.85       -0.43      3.64 o 
  -5   9   6       29.26       28.34      4.05 o 
  -4   9   6      460.15      450.44     37.99 o 
  -3   9   6        6.38        3.71      2.59 o 
  -2   9   6      442.02      423.74      9.55 o 
  -1   9   6       31.15       31.49      3.53 o 
   0   9   6      122.35      125.62      5.64 o 
   1   9   6       55.83       48.68      4.19 o 
   2   9   6       40.31       42.99      4.03 o 
   3   9   6        1.24        0.75      2.23 o 
   4   9   6       42.64       55.21      3.95 o 
   5   9   6       63.62       70.22      4.98 o 
   6   9   6       59.38       70.85      3.75 o 
  -9  10   6        0.65        0.28      1.63 o 
  -8  10   6       50.96       51.85      3.55 o 
  -7  10   6        6.94        7.54      2.30 o 
  -6  10   6       15.12       18.19      2.52 o 
  -5  10   6       14.14       11.64      2.40 o 
  -4  10   6      175.84      180.98      7.04 o 
  -3  10   6        2.78        2.45      2.64 o 
  -2  10   6       67.80       69.87      6.21 o 
  -1  10   6        7.78       10.91      3.23 o 
   0  10   6      191.56      202.87     15.33 o 
   1  10   6       13.51        7.97      2.86 o 
   2  10   6       10.30       11.05      2.44 o 
   3  10   6        1.36        0.26      2.72 o 
   4  10   6        3.34        6.26      2.16 o 
   5  10   6       26.96       20.99      2.87 o 
   6  10   6      317.16      316.52     13.83 o 
  -8  11   6        0.36        0.47      1.33 o 
  -7  11   6       23.28       21.01      2.28 o 
  -6  11   6       73.46       59.86      4.08 o 
  -5  11   6        1.21        2.71      2.47 o 
  -4  11   6      271.76      271.94     15.74 o 
  -3  11   6      111.18      109.26      5.54 o 
  -2  11   6      460.86      440.35     11.15 o 
  -1  11   6       52.74       50.34      3.94 o 
   0  11   6       87.47      100.05      5.41 o 
   1  11   6       40.83       39.28      8.94 o 
   2  11   6        1.09        0.46      2.25 o 
   3  11   6        2.59       -2.50      2.70 o 
   4  11   6      163.29      187.10      8.99 o 
   5  11   6       91.98       85.83      5.35 o 
   6  11   6      116.40      128.51      4.44 o 
  -8  12   6       27.24       24.34      2.31 o 
  -7  12   6        5.15        4.25      1.69 o 
  -6  12   6        3.74        2.31      1.92 o 
  -5  12   6      222.66      208.65      7.37 o 
  -4  12   6      497.30      490.30     11.49 o 
  -3  12   6        2.53       -1.33      5.18 o 
  -2  12   6      405.77      426.79     10.76 o 
  -1  12   6        9.10        6.83      2.23 o 
   0  12   6        1.33        1.90      2.03 o 
   1  12   6        2.43        1.52      2.96 o 
   2  12   6        1.12        0.22      2.07 o 
   3  12   6       95.32      103.09     10.30 o 
   4  12   6      109.78      117.85      4.97 o 
   5  12   6        9.44        5.14      1.75 o 
  -7  13   6       37.93       35.64      2.83 o 
  -6  13   6        9.25        4.11      2.56 o 
  -5  13   6      136.53      152.68      5.88 o 
  -4  13   6        1.69        5.71      1.46 o 
  -3  13   6      137.37      137.35      7.89 o 
  -2  13   6      467.02      479.53     31.03 o 
  -1  13   6        0.20        1.30      1.77 o 
   0  13   6      176.38      175.64     12.32 o 
   1  13   6      166.62      174.17     11.65 o 
   2  13   6       26.78       28.33      5.28 o 
   3  13   6       33.30       28.79      2.76 o 
   4  13   6      156.60      180.23      5.93 o 
   5  13   6       32.23       31.18      2.89 o 
  -7  14   6       84.73       77.56      5.76 o 
  -6  14   6      169.26      174.37      8.03 o 
  -5  14   6       18.56       19.72      2.35 o 
  -4  14   6      170.11      172.71      6.28 o 
  -3  14   6       29.18       31.83      4.41 o 
  -2  14   6       17.79       16.54      2.56 o 
  -1  14   6       74.92       72.87      4.40 o 
   0  14   6       29.50       25.40      4.04 o 
   1  14   6      180.77      178.38     14.57 o 
   2  14   6       28.12       18.40      2.43 o 
   3  14   6      214.30      224.87     14.15 o 
   4  14   6        3.45        4.43      2.05 o 
  -6  15   6       10.53       13.12      2.38 o 
  -5  15   6      129.21      117.63      5.90 o 
  -4  15   6       40.52       44.91      3.15 o 
  -3  15   6        0.71        1.34      1.85 o 
  -2  15   6        7.04        4.00      2.05 o 
  -1  15   6      136.70      135.30      5.63 o 
   0  15   6        2.36        5.22      1.60 o 
   1  15   6      836.84      824.63     20.85 o 
   2  15   6        3.06        3.35      1.64 o 
   3  15   6       56.17       58.89      3.25 o 
  -5  16   6        0.51        2.49      1.37 o 
  -4  16   6        0.30        0.95      1.38 o 
  -3  16   6      100.24      103.71     12.03 o 
  -2  16   6        0.01       -0.47      1.77 o 
  -1  16   6        0.04        1.32      1.43 o 
   0  16   6       37.33       39.09      2.88 o 
   1  16   6        2.58        3.68      1.50 o 
   2  16   6        9.44       12.48      2.06 o 
  -4  17   6        4.56        1.20      1.56 o 
  -3  17   6        2.09        4.20      1.28 o 
  -2  17   6       42.32       37.34      2.64 o 
  -1  17   6        0.01       -0.86      2.48 o 
   0  17   6       15.59       12.80      2.32 o 
   1  17   6      158.43      154.30      6.92 o 
  -9   1   7      149.35      161.54     10.28 o 
  -8   1   7       56.66       52.19      3.70 o 
  -7   1   7        4.70        1.08      2.00 o 
  -6   1   7       50.26       46.84      3.86 o 
  -5   1   7       20.94       19.69      3.34 o 
  -4   1   7       63.31       57.24      4.32 o 
  -3   1   7       65.37       70.71      4.24 o 
  -2   1   7      246.69      263.23     10.01 o 
  -1   1   7      601.43      716.24     41.12 o 
   0   1   7      430.94      503.57     36.30 o 
   1   1   7      136.55      140.28      5.77 o 
   2   1   7      246.86      240.43      8.59 o 
   3   1   7      559.34      583.57     13.23 o 
   4   1   7       20.29       35.28     11.52 o 
   5   1   7        0.25       -2.39      2.39 o 
   6   1   7        1.61        2.58      1.85 o 
  -9   2   7      297.79      294.72     15.19 o 
  -8   2   7       22.86       27.59      2.89 o 
  -7   2   7       77.35       72.67      4.59 o 
  -6   2   7        0.08        2.73      2.15 o 
  -5   2   7      110.88      112.52      5.83 o 
  -4   2   7       88.32       89.82      6.01 o 
  -3   2   7      104.45      102.52      4.85 o 
  -2   2   7      136.46      166.82      6.08 o 
  -1   2   7       25.17       29.95      4.72 o 
   0   2   7      151.95      177.21     21.16 o 
   1   2   7        4.55        8.33      4.08 o 
   2   2   7       10.06        7.11      5.29 o 
   3   2   7      472.59      423.98     11.69 o 
   4   2   7       35.37       49.71      3.84 o 
   5   2   7      124.61      131.92      5.63 o 
   6   2   7        0.24        2.02      1.29 o 
  -9   3   7      229.02      245.44      6.90 o 
  -8   3   7        6.66        4.64      2.13 o 
  -7   3   7        3.48        2.17      3.20 o 
  -6   3   7      158.30      138.13      6.36 o 
  -5   3   7        0.46        1.20      2.01 o 
  -4   3   7      176.95      169.66      7.34 o 
  -3   3   7      142.83      144.62      9.44 o 
  -2   3   7       76.70       73.33      6.93 o 
  -1   3   7        0.60        2.51      4.64 o 
   0   3   7       30.76       38.72      3.47 o 
   1   3   7       11.40        7.05      2.50 o 
   2   3   7      301.17      249.26      8.69 o 
   3   3   7      108.98      124.08      6.24 o 
   4   3   7        0.20        1.03      1.80 o 
   5   3   7      114.31      104.91      5.29 o 
   6   3   7       90.03       99.02      4.61 o 
  -9   4   7        7.41        5.01      2.07 o 
  -8   4   7      165.05      169.39      6.25 o 
  -7   4   7      559.93      549.70     12.17 o 
  -6   4   7       58.83       58.99      4.43 o 
  -5   4   7      210.97      220.62      8.86 o 
  -4   4   7        9.03       10.70      2.11 o 
  -3   4   7      122.07      116.91      5.45 o 
  -2   4   7       85.34       83.48      4.70 o 
  -1   4   7       11.18        9.35      2.44 o 
   0   4   7       29.22       20.93      4.30 o 
   1   4   7        2.67       -0.73      2.42 o 
   2   4   7       27.32       37.66      3.71 o 
   3   4   7        6.97        8.79      2.23 o 
   4   4   7       50.65       41.42      3.78 o 
   5   4   7        4.46        0.99      2.32 o 
   6   4   7       69.10       68.58      3.68 o 
  -9   5   7       50.96       47.19      3.69 o 
  -8   5   7        6.82       12.99      4.00 o 
  -7   5   7        1.08        4.37      1.64 o 
  -6   5   7       14.22       13.57      2.86 o 
  -5   5   7      748.89      697.54     14.61 o 
  -4   5   7       25.72       25.50      3.07 o 
  -3   5   7       99.37       96.30      8.81 o 
  -2   5   7       26.68       24.57      3.38 o 
  -1   5   7      460.12      469.77     11.89 o 
   0   5   7        0.64        0.72      1.90 o 
   1   5   7        7.00        7.27      4.04 o 
   2   5   7       18.08        5.54      2.41 o 
   3   5   7       36.81       41.14      3.68 o 
   4   5   7       77.71       83.57      7.56 o 
   5   5   7       71.64       72.67      9.08 o 
   6   5   7        1.56       -0.26      1.89 o 
  -9   6   7        9.45       11.43      1.62 o 
  -8   6   7       16.02       19.75      4.28 o 
  -7   6   7       17.83       15.79      2.41 o 
  -6   6   7       10.30       10.94      2.12 o 
  -5   6   7       10.30       11.59      8.11 o 
  -4   6   7      174.42      185.69      7.36 o 
  -3   6   7      183.31      163.51      7.05 o 
  -2   6   7      106.47      109.80      7.13 o 
  -1   6   7      243.26      249.09     13.53 o 
   0   6   7       13.00        7.99      5.35 o 
   1   6   7        8.38       11.42      4.23 o 
   2   6   7      329.11      315.91     10.27 o 
   3   6   7       22.17       22.85      2.87 o 
   4   6   7      142.93      144.52      5.94 o 
   5   6   7       70.52       84.79      8.47 o 
   6   6   7       54.09       54.39      3.24 o 
  -9   7   7       53.93       48.80      4.80 o 
  -8   7   7        2.13        5.20      2.66 o 
  -7   7   7        0.02       -0.70      2.00 o 
  -6   7   7       55.69       54.37      8.11 o 
  -5   7   7      735.63      720.33     14.74 o 
  -4   7   7       71.43       65.83      4.55 o 
  -3   7   7        0.57       -0.41      2.36 o 
  -2   7   7      306.31      290.13      9.37 o 
  -1   7   7      472.76      462.63     24.82 o 
   0   7   7       23.48       26.09      3.16 o 
   1   7   7        0.47        1.54      1.75 o 
   2   7   7      142.40      146.03      7.67 o 
   3   7   7        0.39        0.66      2.31 o 
   4   7   7       73.08       65.84      4.21 o 
   5   7   7      108.12      109.41      4.55 o 
   6   7   7        1.49        0.60      1.69 o 
  -8   8   7       15.27       16.20      2.19 o 
  -7   8   7       18.51       20.96      4.93 o 
  -6   8   7        0.08       -1.25      2.33 o 
  -5   8   7      522.77      531.55     12.34 o 
  -4   8   7       69.10       57.96      4.43 o 
  -3   8   7      221.66      226.41      8.07 o 
  -2   8   7       84.91       83.43      5.10 o 
  -1   8   7       64.35       56.02      8.36 o 
   0   8   7      154.84      165.35      7.03 o 
   1   8   7        6.74        7.34      2.54 o 
   2   8   7       65.98       78.76      4.71 o 
   3   8   7        2.16        1.74      2.29 o 
   4   8   7       19.01       19.15      2.52 o 
   5   8   7       48.90       51.59      5.12 o 
  -8   9   7        8.64        6.08      1.57 o 
  -7   9   7       93.71       91.06      4.29 o 
  -6   9   7       36.66       35.22      3.61 o 
  -5   9   7      300.41      313.18     11.41 o 
  -4   9   7      407.76      399.72     10.71 o 
  -3   9   7      212.25      217.93      7.82 o 
  -2   9   7       24.65       29.82      3.21 o 
  -1   9   7       47.22       49.63      4.04 o 
   0   9   7       49.84       50.62      4.07 o 
   1   9   7      227.19      214.56     14.86 o 
   2   9   7        4.45       10.74      2.62 o 
   3   9   7       10.53       13.14      4.12 o 
   4   9   7       27.37       29.14      4.08 o 
   5   9   7        2.16        3.66      1.69 o 
  -8  10   7      314.08      350.64     20.39 o 
  -7  10   7      127.20      125.75      4.95 o 
  -6  10   7      171.03      170.60      6.18 o 
  -5  10   7       28.86       29.91      3.16 o 
  -4  10   7      984.97     1028.57     20.45 o 
  -3  10   7      153.24      158.52      6.41 o 
  -2  10   7      264.67      273.84      8.46 o 
  -1  10   7        1.60        2.90      6.59 o 
   0  10   7      143.51      148.85     19.41 o 
   1  10   7      121.91      135.81      7.50 o 
   2  10   7       78.41       98.12      6.50 o 
   3  10   7        1.49        0.27      3.05 o 
   4  10   7        1.26        3.99      1.26 o 
   5  10   7      181.88      200.26      6.32 o 
  -7  11   7       20.18       18.58      2.07 o 
  -6  11   7        0.59        1.05      1.77 o 
  -5  11   7       26.93       29.99      3.23 o 
  -4  11   7      271.11      277.29     17.45 o 
  -3  11   7      112.85      101.91      5.24 o 
  -2  11   7      103.47       99.58      7.10 o 
  -1  11   7       35.73       44.44      3.58 o 
   0  11   7      182.87      206.83     27.51 o 
   1  11   7       31.70       38.80      3.57 o 
   2  11   7       21.55       25.21      2.78 o 
   3  11   7       36.03       48.86      3.58 o 
   4  11   7       35.91       36.96      4.10 o 
  -7  12   7      160.49      164.83      5.15 o 
  -6  12   7       33.89       38.75      2.78 o 
  -5  12   7        5.75        7.92      5.56 o 
  -4  12   7      331.78      333.77      8.75 o 
  -3  12   7       29.27       35.01      6.35 o 
  -2  12   7       93.48       94.31      4.85 o 
  -1  12   7       39.64       41.29      4.31 o 
   0  12   7       44.90       38.26      8.98 o 
   1  12   7       21.59       19.27      2.57 o 
   2  12   7       76.38       75.06      8.51 o 
   3  12   7       21.05       25.35      2.57 o 
   4  12   7        0.16        0.44      1.72 o 
  -6  13   7        0.70        0.31      1.52 o 
  -5  13   7        5.40        9.21      3.24 o 
  -4  13   7      232.10      237.72      8.83 o 
  -3  13   7       15.75       15.59      2.34 o 
  -2  13   7       21.65       27.89      2.82 o 
  -1  13   7        4.99        9.19      2.03 o 
   0  13   7       18.06       15.40      3.94 o 
   1  13   7      184.19      195.66     15.91 o 
   2  13   7       18.55       17.35      2.30 o 
   3  13   7      121.33      126.53      4.49 o 
  -5  14   7       87.53       97.41     10.45 o 
  -4  14   7       57.87       59.17      7.73 o 
  -3  14   7        1.44        2.55      1.48 o 
  -2  14   7       57.72       62.23      3.54 o 
  -1  14   7       21.54       23.86      2.55 o 
   0  14   7        1.81       -1.88      2.06 o 
   1  14   7        8.67       12.92      1.74 o 
   2  14   7       34.88       41.02      2.78 o 
  -4  15   7        0.09        0.08      1.71 o 
  -3  15   7        6.08        5.74      1.54 o 
  -2  15   7      242.46      258.61      7.74 o 
  -1  15   7      118.30      121.70      8.59 o 
   0  15   7       14.07       13.34      1.76 o 
   1  15   7       35.77       38.19      2.47 o 
  -8   0   8       85.89       93.08      5.94 o 
  -7   0   8       64.01       73.38      5.86 o 
  -6   0   8       91.68       92.24      6.96 o 
  -5   0   8      434.29      428.71     15.49 o 
  -4   0   8        2.00        5.35      2.62 o 
  -3   0   8        5.50        8.50      2.96 o 
  -2   0   8      179.92      184.71     10.44 o 
  -1   0   8       14.33       15.67      3.39 o 
   0   0   8        0.14       -1.40      4.09 o 
   1   0   8      107.10      152.14      9.14 o 
   2   0   8       73.89       77.40      6.77 o 
   3   0   8        8.36       10.91      3.61 o 
   4   0   8      127.77      142.79      7.88 o 
   5   0   8       32.45       25.24      3.50 o 
  -8   1   8       91.08       94.85      4.45 o 
  -7   1   8       34.35       42.15      3.37 o 
  -6   1   8      634.30      598.07     27.03 o 
  -5   1   8      312.01      328.06      9.34 o 
  -4   1   8       40.28       43.58      3.74 o 
  -3   1   8       32.33       34.58      3.36 o 
  -2   1   8       36.53       31.07      3.57 o 
  -1   1   8        3.45       -0.80      2.82 o 
   0   1   8      121.57      132.46      6.44 o 
   1   1   8       13.09       13.15      2.38 o 
   2   1   8      238.83      219.34     14.69 o 
   3   1   8      158.79      158.70      6.33 o 
   4   1   8        0.03       -0.25      2.10 o 
   5   1   8        3.16       -1.55      1.81 o 
  -8   2   8       52.89       55.22      3.35 o 
  -7   2   8       54.62       56.48      3.75 o 
  -6   2   8       41.23       38.48      3.44 o 
  -5   2   8       35.10       39.47      3.84 o 
  -4   2   8       53.14       57.95      4.22 o 
  -3   2   8       12.66       13.75      4.54 o 
  -2   2   8      303.99      306.18      9.50 o 
  -1   2   8        0.15        1.26      2.30 o 
   0   2   8      124.47      153.46      6.96 o 
   1   2   8       18.10       19.78      2.79 o 
   2   2   8        0.06        1.37      2.27 o 
   3   2   8       12.58       17.94      2.79 o 
   4   2   8       10.67       14.86      2.04 o 
   5   2   8       49.23       46.23      2.89 o 
  -8   3   8        9.07       10.42      2.16 o 
  -7   3   8       50.33       50.01      3.30 o 
  -6   3   8        4.25        2.31      2.37 o 
  -5   3   8      161.02      163.91      6.61 o 
  -4   3   8       15.71       14.54      2.77 o 
  -3   3   8       12.15       16.98      3.86 o 
  -2   3   8        0.38        2.31      1.65 o 
  -1   3   8        5.56        5.19      2.10 o 
   0   3   8       12.25       16.14      3.12 o 
   1   3   8        0.63       -0.25      3.22 o 
   2   3   8       10.90       11.48      2.04 o 
   3   3   8      316.10      323.86      8.77 o 
   4   3   8        7.06        7.79      1.79 o 
   5   3   8      179.75      165.15     13.00 o 
  -8   4   8      105.71      117.82      4.64 o 
  -7   4   8        0.04        1.34      1.51 o 
  -6   4   8      137.00      112.90      7.89 o 
  -5   4   8      321.87      340.29      9.39 o 
  -4   4   8       12.56       14.01      5.34 o 
  -3   4   8       82.02      104.13      5.47 o 
  -2   4   8        1.43        4.47      2.20 o 
  -1   4   8       22.57       23.57      3.89 o 
   0   4   8       13.18       18.74      2.66 o 
   1   4   8        8.92       19.14      4.66 o 
   2   4   8       70.18       70.14      8.77 o 
   3   4   8       10.38        6.58      3.25 o 
   4   4   8      487.24      471.07     27.04 o 
   5   4   8      171.25      155.49     11.48 o 
  -8   5   8        9.18       10.94      1.58 o 
  -7   5   8        9.88       12.42      2.06 o 
  -6   5   8        2.41        3.63      3.07 o 
  -5   5   8      118.91      113.74      7.47 o 
  -4   5   8        0.64       -2.24      2.24 o 
  -3   5   8      462.20      464.94     11.65 o 
  -2   5   8      185.11      192.86     17.64 o 
  -1   5   8        3.16        6.21      3.35 o 
   0   5   8       74.81       82.47      5.07 o 
   1   5   8        1.94        1.81      2.83 o 
   2   5   8      105.69      110.03      7.21 o 
   3   5   8        0.84        0.00      2.66 o 
   4   5   8        6.35        7.68      1.82 o 
  -8   6   8      174.21      182.93      5.35 o 
  -7   6   8        4.04        5.08      1.87 o 
  -6   6   8      156.46      171.44     12.94 o 
  -5   6   8       57.45       54.36      4.08 o 
  -4   6   8        0.60        4.32      2.51 o 
  -3   6   8       16.29       12.38      2.13 o 
  -2   6   8      153.19      167.92     10.32 o 
  -1   6   8        3.58        6.96      1.99 o 
   0   6   8        0.73        2.46      1.66 o 
   1   6   8       37.65       34.76      3.31 o 
   2   6   8       43.26       40.14      3.12 o 
   3   6   8        1.92        3.89      1.73 o 
   4   6   8        0.86       -1.35      2.21 o 
  -7   7   8      286.50      306.64      7.48 o 
  -6   7   8       11.69       11.68      3.16 o 
  -5   7   8       82.43       85.85      8.61 o 
  -4   7   8        3.44        1.91      3.05 o 
  -3   7   8      365.06      342.30      9.48 o 
  -2   7   8      188.24      194.96      7.10 o 
  -1   7   8        6.26        5.33      2.99 o 
   0   7   8        2.78        8.26      1.94 o 
   1   7   8       52.56       45.91      3.91 o 
   2   7   8       24.43       32.83      3.39 o 
   3   7   8       10.93        8.37      2.12 o 
   4   7   8      100.95      106.67     11.61 o 
  -7   8   8       18.41       11.40      3.68 o 
  -6   8   8       20.64       21.47      2.22 o 
  -5   8   8        1.31        2.02      2.14 o 
  -4   8   8       11.37       19.59      3.11 o 
  -3   8   8        0.77        3.29      2.95 o 
  -2   8   8       70.15       55.65      7.03 o 
  -1   8   8      245.98      225.59     11.68 o 
   0   8   8       12.73       14.27      2.29 o 
   1   8   8       19.14       24.45      2.87 o 
   2   8   8        2.67        0.79      2.06 o 
   3   8   8       16.03       16.35      3.16 o 
  -6   9   8       20.88       20.98      2.35 o 
  -5   9   8      133.27      136.17      5.31 o 
  -4   9   8       37.33       42.01      5.07 o 
  -3   9   8      876.01      827.69     17.52 o 
  -2   9   8      144.09      144.84      5.97 o 
  -1   9   8      110.25      101.52      4.93 o 
   0   9   8       19.16       24.64      7.29 o 
   1   9   8       97.48       84.68      6.92 o 
   2   9   8        9.99       13.05      2.61 o 
   3   9   8        0.17       -0.85      1.52 o 
  -6  10   8        4.91        7.74      1.43 o 
  -5  10   8        5.56        4.20      3.29 o 
  -4  10   8       99.86       96.09      9.26 o 
  -3  10   8       19.55       18.52      2.36 o 
  -2  10   8       79.51       71.80      6.81 o 
  -1  10   8      161.55      149.33      6.24 o 
   0  10   8       27.60       26.95      2.58 o 
   1  10   8       66.38       66.18      3.82 o 
   2  10   8       16.08       19.18      2.51 o 
   3  10   8       15.72       15.74      2.51 o 
  -5  11   8       12.03       10.74      2.48 o 
  -4  11   8        0.38        0.03      1.54 o 
  -3  11   8      144.33      152.46      5.44 o 
  -2  11   8        0.13       -0.41      2.20 o 
  -1  11   8       67.25       72.29      5.82 o 
   0  11   8       64.22       59.15      3.54 o 
   1  11   8       86.04       85.05      4.17 o 
   2  11   8       11.11       12.65      2.19 o 
  -4  12   8      145.54      136.26      9.41 o 
  -3  12   8       21.97       24.80      2.78 o 
  -2  12   8       15.89       22.95      2.22 o 
  -1  12   8        2.93        2.15      1.51 o 
   0  12   8       14.99       16.26      2.18 o 
   1  12   8       28.19       19.14      3.13 o 
  -3  13   8       21.56       24.71      2.15 o 
  -2  13   8      118.82      104.58      5.25 o 
  -1  13   8       43.96       49.79      2.98 o 
  -7   1   9      133.77      118.25      8.89 o 
  -6   1   9        0.04       -1.76      1.76 o 
  -5   1   9       80.33       74.18      5.14 o 
  -4   1   9        3.69        4.24      1.82 o 
  -3   1   9       32.28       29.69      2.93 o 
  -2   1   9       39.77       47.41      4.20 o 
  -1   1   9      119.78      131.94      5.81 o 
   0   1   9      108.28      108.11      6.65 o 
   1   1   9       28.01       27.10      2.84 o 
   2   1   9       13.33        2.94      2.65 o 
   3   1   9      121.37      124.34      4.50 o 
  -7   2   9       32.30       37.57      2.52 o 
  -6   2   9        7.77        5.71      1.80 o 
  -5   2   9       47.86       49.24      3.38 o 
  -4   2   9        8.68        8.96      4.72 o 
  -3   2   9        3.23        1.42      1.86 o 
  -2   2   9       38.24       43.64      4.42 o 
  -1   2   9       32.79       19.11      2.97 o 
   0   2   9       12.31       15.80      2.68 o 
   1   2   9       19.66       20.09      2.16 o 
   2   2   9       39.32       39.82      2.93 o 
   3   2   9      151.12      120.59      4.46 o 
  -6   3   9       40.35       31.20      2.77 o 
  -5   3   9       11.10       13.30      2.13 o 
  -4   3   9        1.66        1.24      1.80 o 
  -3   3   9      143.81      146.87      5.80 o 
  -2   3   9        4.34        6.03      3.35 o 
  -1   3   9       49.58       60.96      4.08 o 
   0   3   9        3.17        4.43      2.71 o 
   1   3   9        1.37        2.70      1.67 o 
   2   3   9        1.72        4.81      1.65 o 
   3   3   9       54.55       58.07      3.06 o 
  -6   4   9       38.10       41.42      2.77 o 
  -5   4   9       20.62       21.81      4.46 o 
  -4   4   9        6.93        7.23      1.76 o 
  -3   4   9       24.79       22.31      2.61 o 
  -2   4   9       58.89       67.40      4.16 o 
  -1   4   9        3.68        3.33      2.02 o 
   0   4   9       37.33       24.96      2.72 o 
   1   4   9        8.87       13.11      2.11 o 
   2   4   9       45.01       38.17      3.56 o 
  -6   5   9       27.71       27.25      2.11 o 
  -5   5   9       25.43       29.91      2.59 o 
  -4   5   9      170.99      179.41      6.10 o 
  -3   5   9        0.16       -2.21      2.21 o 
  -2   5   9        0.16        0.24      1.88 o 
  -1   5   9        0.58        2.43      1.42 o 
   0   5   9       73.60       72.81      3.90 o 
   1   5   9        7.73        6.99      4.37 o 
   2   5   9        0.11        0.84      1.67 o 
  -6   6   9        0.82        2.64      1.21 o 
  -5   6   9      114.02      106.56      4.43 o 
  -4   6   9       96.55       94.59      4.19 o 
  -3   6   9      120.50      130.70      7.88 o 
  -2   6   9      105.85       93.37      4.70 o 
  -1   6   9       34.57       34.66      5.95 o 
   0   6   9       19.52       22.18      2.67 o 
   1   6   9        0.03        0.86      1.43 o 
   2   6   9       17.38       16.29      3.65 o 
  -5   7   9       69.60       68.88      3.42 o 
  -4   7   9      257.65      264.26      9.40 o 
  -3   7   9       62.45       53.59      3.54 o 
  -2   7   9       76.96       74.26      4.68 o 
  -1   7   9       50.97       45.52      4.21 o 
   0   7   9       98.21       98.16      4.36 o 
   1   7   9        0.26       -0.56      1.49 o 
  -4   8   9      433.32      380.81     13.96 o 
  -3   8   9      130.95      121.79      4.71 o 
  -2   8   9      124.17      107.87      7.17 o 
  -1   8   9      134.67      116.75      5.25 o 
   0   8   9       12.11       10.74      1.77 o 
   1   8   9       15.77       21.05      2.37 o 
  -3   9   9        2.72        1.87      3.27 o 
  -2   9   9        1.09        2.87      1.59 o 
  -1   9   9        0.20        1.33      3.94 o 
   0   9   9       31.24       26.42      2.40 o 
  -3   0  10        8.18        3.00      2.12 o 
  -2   0  10       24.09       20.94      2.72 o 
  -2   1  10        4.41       -1.39      1.39 o 
                                                 
